# Supplementary material for: An integrated functional and clinical genomics approach reveals genes driving aggressive metastatic prostate cancer
Source: Nat Commun. 2021 Jul 29;12:4601. doi: 10.1038/s41467-021-24919-7 (PMC8322386; doi:10.1038/s41467-021-24919-7)
Supplement: Supplementary file 3 — Supplementary Data 1 [file 41467_2021_24919_MOESM3_ESM.xls]

## Sheet: LNCaPi_screen_result_gene_level
Gene	Average_p-Value	Average_phenotype_score_log2
A1BG	0.617505	-0.0980228
A1BG	0.95264	0.09159
A1CF	0.323199	-0.212766
A2M	0.258078	-0.371984
A2ML1	0.530414	0.354621
A3GALT2	0.0673483	-0.642179
A4GALT	0.995328	0.00355323
A4GNT	0.704116	0.114553
AAAS	0.673931	0.121358
AACS	0.689886	-0.239983
AADAC	0.442543	0.174149
AADACL2	0.00325499	0.756832
AADACL3	0.486974	-0.428195
AADACL4	0.681891	0.493448
AADAT	0.989989	-0.105316
AAED1	0.362949	0.318328
AAGAB	0.818355	-0.377203
AAK1	0.288075	-0.167258
AAMDC	0.995328	-0.082539
AAMP	0.0135361	-3.81443
AANAT	0.0179594	-0.50932
AAR2	0.397253	-0.478186
AARD	0.210178	0.420182
AARS	0.0191706	-1.80431
AARS2	0.0124677	-2.03609
AARSD1	0.155255	0.30739
AARSD1	0.774957	-0.0183092
AASDH	0.339013	0.631731
AASDHPPT	0.987987	0.237344
AASS	0.162176	-0.42454
AATF	0.00231501	-0.953661
AATK	0.499641	0.104577
ABAT	0.244599	0.418895
ABAT	0.361883	0.113905
ABCA1	0.211399	-0.725341
ABCA10	0.3269	-0.186581
ABCA12	0.0914008	-0.486514
ABCA13	0.0845527	0.319884
ABCA2	0.792167	0.122456
ABCA3	0.0709183	-0.71857
ABCA4	0.258078	-0.0827679
ABCA5	0.422436	-0.247839
ABCA6	0.845468	0.0395066
ABCA7	0.530962	-0.291377
ABCA7	0.894191	0.0141808
ABCA8	0.145067	-0.313009
ABCA9	0.489598	0.0934559
ABCB1	0.328968	0.196474
ABCB10	0.171414	-1.51545
ABCB11	0.788302	-0.0241542
ABCB4	0.874379	-0.171218
ABCB5	0.494371	0.342039
ABCB6	0.415216	-0.268557
ABCB7	0.00011553	-3.61488
ABCB8	0.924028	0.275385
ABCB9	0.256672	0.11241
ABCB9	0.521599	0.0815412
ABCC1	0.096824	0.375468
ABCC10	0.0254092	0.811728
ABCC11	0.00177204	0.78753
ABCC11	0.44603	-0.254066
ABCC12	0.0749279	0.421246
ABCC2	0.491177	-0.442621
ABCC3	0.740453	-0.569215
ABCC4	0.61515	-0.187893
ABCC5	0.444534	-0.302033
ABCC6	0.385067	-0.174449
ABCC8	0.805736	-0.340487
ABCC9	0.566077	-0.147748
ABCD1	0.576311	-0.157316
ABCD2	0.343681	0.167895
ABCD3	0.618094	0.0439639
ABCD4	0.90611	-0.214131
ABCE1	0.0149934	-2.92463
ABCF1	0.542544	-1.83258
ABCF1	0.852678	0.173561
ABCF2	0.141862	0.222256
ABCF3	0.0974985	-0.414333
ABCG1	0.202668	0.488874
ABCG2	0.0386502	0.464161
ABCG4	0.302366	0.345257
ABCG5	0.832925	0.131581
ABCG8	0.957971	0.145447
ABHD1	0.411871	0.2448
ABHD10	0.0362817	-0.47508
ABHD11	0.418576	-0.00840443
ABHD12	0.780587	-0.0290778
ABHD12B	0.481747	0.345752
ABHD13	0.612799	-0.272884
ABHD14A	0.847433	0.0297385
ABHD14B	0.223246	-0.588394
ABHD14B	0.103031	0.387092
ABHD15	0.409017	-0.388746
ABHD16A	0.375697	-0.500781
ABHD16B	0.624327	0.142575
ABHD17A	0.891545	0.0834622
ABHD17B	0.959971	-0.0395241
ABHD17C	0.881388	0.140362
ABHD2	0.323609	0.128813
ABHD3	0.806384	-0.159561
ABHD4	0.394461	-0.354304
ABHD5	0.131716	-0.591051
ABHD6	0.823267	-0.192535
ABHD8	0.794102	-0.0960644
ABI1	0.730367	0.130171
ABI2	0.39959	-0.187188
ABI3	0.164196	0.500143
ABI3BP	0.366304	-0.419334
ABL1	0.384323	0.148238
ABL2	0.833045	0.99905
ABL2	0.580314	0.247644
ABLIM1	0.242907	-0.26845
ABLIM2	0.0179594	0.526966
ABLIM3	0.733514	0.0767495
ABO	0.758211	-0.159142
ABO	0.218827	-0.700212
ABR	0.44304	-0.0487141
ABRA	0.736665	0.0840587
ABRACL	0.806384	-0.241672
ABT1	0.140957	-0.401942
ABTB1	0.0160647	-0.506201
ABTB2	0.95264	0.0450547
ACAA1	0.555932	0.139859
ACAA2	0.0971608	-0.458557
ACACA	0.0479871	0.105361
ACACB	0.678825	-0.0993966
ACACB	0.293039	-0.221545
ACAD10	0.491177	-0.220859
ACAD11	0.0339619	-0.428091
ACAD8	0.504436	0.114504
ACAD9	0.698535	0.1031
ACADL	0.680664	0.148652
ACADM	0.651478	0.224121
ACADS	0.21478	0.326603
ACADSB	0.643663	-0.10504
ACADVL	0.525492	0.165886
ACAN	0.56325	0.0604604
ACAP1	0.262327	-0.410256
ACAP2	0.0445973	-0.661361
ACAP3	0.171414	-0.290254
ACAT1	0.258078	0.452998
ACAT2	0.341554	-0.422313
ACBD3	0.990656	0.104757
ACBD4	0.504971	0.116965
ACBD4	0.383023	-0.165307
ACBD5	0.427777	0.161539
ACBD6	0.80056	-0.132548
ACBD7	0.265545	-0.468946
ACCS	0.133006	-0.287528
ACCSL	0.60591	-0.0402162
ACD	0.150688	-1.19177
ACE	0.579169	-0.178695
ACE	0.503902	0.171019
ACE2	0.452547	0.815745
ACER1	0.293423	0.20589
ACER2	0.322381	-0.178573
ACER3	0.558741	-0.0750535
ACHE	0.295349	-0.38453
ACHE	0.243582	-0.265346
ACIN1	0.419206	0.550287
ACIN1	0.0478927	0.700158
ACKR2	0.212011	0.306163
ACKR3	0.893529	0.141621
ACKR3	0.57289	0.131125
ACKR4	0.151403	-0.664059
ACLY	0.0170469	-0.769442
ACMSD	0.254922	-0.162502
ACN9	0.847433	-0.119917
ACO1	0.199719	-0.493526
ACO2	0.55481	0.121342
ACOT1	0.211093	0.247838
ACOT11	0.249379	0.0919313
ACOT11	0.630526	0.0533254
ACOT12	0.498579	-0.234336
ACOT13	0.806384	-0.189047
ACOT2	0.965971	-0.0550583
ACOT4	0.94931	-0.130555
ACOT6	0.354009	0.182224
ACOT7	0.530962	-0.116601
ACOT8	0.67271	-0.20562
ACOT9	0.579742	-0.121142
ACOX1	0.172464	-0.335191
ACOX2	0.781871	-0.147888
ACOX2	0.368082	0.0825276
ACOX3	0.964638	0.00528625
ACOX3	0.7172	-0.253415
ACOXL	0.810921	0.0604944
ACP1	0.562686	-1.06604
ACP2	0.155986	-0.752403
ACP5	0.986652	-0.136879
ACP5	0.33313	0.224108
ACP6	0.108257	-0.311898
ACPL2	0.132153	-0.273026
ACPP	0.449031	-0.445994
ACPT	0.179951	-0.416358
ACR	0.730367	-0.00344969
ACRBP	0.640069	0.0447707
ACRC	0.629337	0.422739
ACRV1	0.993993	0.00168322
ACSBG1	0.955972	0.0538341
ACSBG2	0.770334	-0.333785
ACSF2	0.218827	-0.370149
ACSF3	0.762033	-0.0587371
ACSL1	0.272064	-0.215408
ACSL3	0.319932	0.185828
ACSL4	0.601688	-0.0740795
ACSL5	0.796038	-0.0851444
ACSL5	0.616916	-0.260067
ACSL6	0.190494	0.161712
ACSL6	0.291506	-0.175627
ACSM1	0.322381	0.167104
ACSM2A	0.835004	0.0261893
ACSM2B	0.614098	-0.275096
ACSM3	0.19277	0.175429
ACSM4	0.367192	0.285931
ACSM5	0.414258	0.206558
ACSS1	0.604019	-0.489287
ACSS2	0.779303	0.102163
ACSS3	0.893529	-0.138991
ACTA1	0.70909	0.0601173
ACTA1	0.724714	-0.097567
ACTA2	0.266985	-0.291639
ACTA2	0.418612	-0.184019
ACTB	0.122343	-0.52571
ACTBL2	0.618094	-0.0373881
ACTC1	0.707845	0.077888
ACTG1	0.200013	-0.705876
ACTG2	0.649671	0.0824295
ACTG2	0.764584	0.155686
ACTL10	0.53536	-0.168919
ACTL6A	0.000156216	-2.91963
ACTL6B	0.159927	0.217524
ACTL7A	0.344535	-0.309879
ACTL7B	0.450536	0.250052
ACTL8	0.953973	-0.475852
ACTL9	0.484879	-0.204347
ACTN1	0.396321	0.43758
ACTN2	0.834351	0.225628
ACTN3	0.546432	-0.114425
ACTN4	0.831087	-0.0334524
ACTR10	0.325252	-0.866728
ACTR1A	0.322381	-0.311171
ACTR1B	0.418095	-0.155702
ACTR2	0.17591	-1.29175
ACTR3	0.120133	-0.538751
ACTR3B	0.304317	-0.510525
ACTR3C	0.375652	-0.184215
ACTR5	0.697297	-0.130498
ACTR6	0.0215697	-2.92385
ACTR8	0.023192	-1.45801
ACTRT1	0.655703	-0.0627205
ACTRT2	0.506575	-0.222362
ACTRT3	0.51302	-0.213835
ACVR1	0.991324	-0.0280611
ACVR1B	0.971974	0.158014
ACVR1C	0.305895	0.206026
ACVR2A	0.171676	0.275685
ACVR2B	0.537013	0.141639
ACVRL1	0.173784	-0.305522
ACY1	0.70909	-0.209943
ACY3	0.97064	0.104225
ACY3	0.319526	-0.245581
ACYP1	0.411871	-0.094595
ACYP1	0.673931	-0.159101
ACYP2	0.730996	0.113787
ADA	0.912741	-0.0303249
ADAD1	0.274261	-0.219779
ADAD2	0.24426	0.193935
ADAL	0.427335	0.21243
ADAM10	0.331045	-1.27318
ADAM11	0.495399	0.106878
ADAM12	0.551451	-0.204271
ADAM15	0.953307	-0.175041
ADAM17	0.807031	-0.0898224
ADAM18	0.97064	-0.139693
ADAM19	0.819363	0.0722501
ADAM2	0.00463233	0.555093
ADAM20	0.405703	0.223393
ADAM21	0.432667	0.0466935
ADAM22	0.313062	0.237546
ADAM23	0.824569	0.0580675
ADAM28	0.6776	-0.22763
ADAM29	0.671489	0.191729
ADAM30	0.635886	0.324775
ADAM32	0.359246	-0.218482
ADAM33	0.676988	-0.141333
ADAM7	0.388911	-0.0816623
ADAM8	0.776097	0.122837
ADAM9	0.957971	-0.142487
ADAMDEC1	0.251102	0.138128
ADAMTS1	0.775456	-0.0713943
ADAMTS1	0.0351055	0.509948
ADAMTS10	0.907436	-0.0536562
ADAMTS12	0.772253	-0.0588849
ADAMTS13	0.309465	-0.118237
ADAMTS14	0.497518	0.104532
ADAMTS15	0.324019	0.243957
ADAMTS16	0.0468647	-1.6478
ADAMTS16	0.141183	-0.282389
ADAMTS17	0.440558	-0.122483
ADAMTS18	0.997998	0.0490572
ADAMTS19	0.0802705	0.282766
ADAMTS2	0.536462	-0.135959
ADAMTS20	0.887579	-0.0720627
ADAMTS3	0.0370338	-0.396158
ADAMTS4	0.622226	0.170017
ADAMTS5	0.643063	-0.136535
ADAMTS6	0.197674	-0.385858
ADAMTS7	0.914068	-0.0696775
ADAMTS8	0.269516	0.189917
ADAMTS9	0.171938	-0.466931
ADAMTSL1	0.823918	-0.107194
ADAMTSL2	0.67271	0.674847
ADAMTSL3	0.20866	-0.265959
ADAMTSL4	0.945314	-0.296559
ADAMTSL5	0.777379	-0.174129
ADAP1	0.808327	-0.0683975
ADAP2	0.112171	0.246927
ADAR	0.594717	-0.082689
ADAR	0.403345	-0.22818
ADARB1	0.0685981	-0.517253
ADARB2	0.195644	-0.227048
ADAT1	0.303923	-0.25851
ADAT2	0.959304	-0.616203
ADAT3	0.189928	-0.421823
ADAT3	0.0684711	-0.643332
ADC	0.189363	-0.614613
ADCK1	0.176981	-0.516492
ADCK2	0.402874	-0.13319
ADCK3	0.0779844	0.26043
ADCK4	0.618094	-0.370967
ADCK5	0.769695	-0.113901
ADCY1	0.436109	0.139545
ADCY10	0.469329	-0.258629
ADCY2	0.409967	-0.310688
ADCY3	0.249723	0.182542
ADCY4	0.295735	-0.252817
ADCY5	0.176178	-0.549058
ADCY6	0.203261	-0.680236
ADCY7	0.550892	-0.232634
ADCY8	0.833698	-0.118497
ADCY9	0.538117	-0.164446
ADCYAP1	0.454058	-0.206194
ADCYAP1R1	0.520129	-0.105596
ADD1	0.991991	-0.00114488
ADD2	0.612799	0.0927889
ADD3	0.333966	-0.0668815
ADGB	0.784442	-1.22994
ADH1A	0.86516	0.0979256
ADH1B	0.707845	-0.315709
ADH1C	0.112549	-0.246389
ADH4	0.441634	0.153578
ADH5	0.415695	0.134367
ADH6	0.485402	-0.121772
ADH7	0.813996	-0.0956062
ADHFE1	0.820013	-0.109076
ADI1	0.471901	-0.215028
ADIG	0.8599	-0.0552774
ADIPOQ	0.0319034	0.501864
ADIPOR1	0.0413284	-0.65895
ADIPOR2	0.701633	0.0747385
ADIRF	0.423404	-0.071399
ADK	0.72346	-0.259958
ADK	0.910088	-0.16519
ADM	0.54866	0.0453454
ADM2	0.286938	-0.569628
ADM5	0.0370089	-0.647626
ADNP	0.343681	-0.541482
ADNP2	0.844813	0.0547327
ADO	0.478107	0.138111
ADORA1	0.713453	0.0315001
ADORA2A	0.113119	-0.459928
ADORA2B	0.217576	-0.441289
ADORA3	0.781229	-0.35865
ADORA3	0.143458	0.207737
ADPGK	0.142317	0.362219
ADPRH	0.602853	0.116894
ADPRHL1	0.729738	-0.0494157
ADPRHL1	0.471386	-0.196383
ADPRHL2	0.171152	-0.93829
ADPRM	0.0535603	-0.494704
ADRA1A	0.711582	-0.262158
ADRA1B	0.938657	0.139811
ADRA1D	0.713453	-0.0856906
ADRA2A	0.727225	0.0703837
ADRA2B	0.230969	0.303009
ADRA2C	0.317902	-0.308055
ADRB1	0.307082	-0.203484
ADRB2	0.268067	-0.318402
ADRB3	0.524401	-0.171592
ADRBK1	0.837617	-0.066653
ADRBK2	0.0526028	0.493127
ADRM1	0.319119	-0.787116
ADSL	0.0239638	-1.8372
ADSS	0.457596	-0.248114
ADSSL1	0.660544	-0.118201
ADTRP	0.987987	-0.0958534
AEBP1	0.505505	0.244649
AEBP2	0.0299528	-0.579316
AEN	0.0988588	-0.248343
AES	0.347961	0.306905
AFAP1	0.491421	-0.128335
AFAP1L1	0.0494156	0.337614
AFAP1L2	0.674542	-0.086367
AFF1	0.0475167	0.469718
AFF2	0.572321	0.0394175
AFF3	0.473965	-0.257105
AFF4	0.944648	-0.129765
AFG3L2	0.000127539	-2.71769
AFM	0.407121	0.153938
AFMID	0.294192	0.362546
AFP	0.337325	-0.192714
AFP	0.0978372	0.633355
AFTPH	0.403816	0.26185
AGA	0.544764	0.0850827
AGAP1	0.506865	-0.111761
AGAP10	0.464801	0.216658
AGAP11	0.772894	-0.388263
AGAP2	0.204751	-0.293673
AGAP3	0.0798378	0.475754
AGAP9	0.464801	0.216658
AGBL1	0.564946	0.0814036
AGBL1	0.447529	-0.157592
AGBL2	0.863187	-0.064265
AGBL3	0.299226	-0.188088
AGBL4	0.184059	0.412041
AGBL5	0.0162496	-0.549321
AGBL5	0.977978	-0.139012
AGER	0.217761	0.186122
AGFG1	0.629337	-0.176076
AGFG2	0.114649	-0.427566
AGGF1	0.733514	-0.0432881
AGK	0.484357	-0.106997
AGL	0.105348	-0.297831
AGMAT	0.253529	-0.12824
AGMO	0.940654	-0.016669
AGO1	0.224201	-0.339922
AGO2	0.39772	-0.160091
AGO3	0.924028	-0.151495
AGO4	0.741717	0.0398044
AGPAT1	0.00634314	-0.783916
AGPAT1	0.394925	-0.580082
AGPAT2	0.733514	-0.0930101
AGPAT3	0.882955	-0.0120644
AGPAT4	0.107707	-0.544389
AGPAT5	0.195933	-0.858219
AGPAT6	0.896176	0.140113
AGPAT9	0.372998	0.334646
AGPS	0.537565	0.403349
AGR2	0.771614	-0.196204
AGR3	0.012562	0.501619
AGRN	0.943316	0.0691246
AGRP	0.0603828	-0.989683
AGT	0.912741	-0.0146542
AGTPBP1	0.555371	-0.736543
AGTR1	0.21633	-0.290509
AGTR2	0.195355	0.514695
AGTRAP	0.714077	-0.567895
AGXT	0.517341	0.179949
AGXT2	0.250841	-0.244504
AHCTF1	0.546988	-0.148493
AHCY	0.341979	-0.506016
AHCYL1	0.316283	0.797796
AHCYL1	0.978645	-0.108935
AHCYL2	0.56043	0.0615416
AHDC1	0.716575	0.0742652
AHI1	0.179137	0.503488
AHNAK	0.498579	-0.226526
AHNAK	0.140957	-0.342681
AHNAK2	0.689886	0.0882445
AHNAK2	0.282641	-0.487927
AHR	0.0371858	-0.374164
AHRR	0.466764	-0.146918
AHSA1	0.524947	0.0775218
AHSA2	0.885597	0.055279
AHSG	0.537013	0.116709
AHSP	0.709713	0.111647
AICDA	0.792812	-0.0704982
AIDA	0.481756	-0.322796
AIF1	0.882955	0.00371349
AIF1L	0.973975	-0.18836
AIFM1	0.639471	0.0546773
AIFM2	0.393069	0.136685
AIFM3	0.595876	-0.0132098
AIFM3	0.282794	-0.411662
AIG1	0.435617	-0.178419
AIM1	0.590668	-0.0764867
AIM1L	0.63708	0.139654
AIM1L	0.801853	0.045803
AIM2	0.655099	-0.151683
AIMP1	0.809624	0.0415
AIMP2	0.219455	-0.378844
AIP	0.0177575	-0.652214
AIPL1	0.37255	0.175519
AIRE	0.717825	0.0806137
AJAP1	0.701013	0.0481246
AJUBA	0.833045	0.00813695
AK1	0.688654	0.0987075
AK2	0.254573	0.0641333
AK3	0.0152728	-0.809868
AK4	0.383409	0.239827
AK5	0.920043	0.0490773
AK7	0.727853	-0.107891
AK8	0.30196	0.241949
AK9	0.928813	-0.0270778
AKAP1	0.231621	-0.376053
AKAP10	0.079694	0.397535
AKAP11	0.810921	-0.459078
AKAP12	0.824569	-0.115288
AKAP12	0.674542	0.053527
AKAP13	0.51302	-0.240434
AKAP14	0.934665	0.0777471
AKAP17A	0.900613	0.00491362
AKAP2	0.941319	-0.0244196
AKAP3	0.319119	0.904302
AKAP3	0.179137	-0.305197
AKAP4	0.163184	-0.666172
AKAP5	0.719076	0.431602
AKAP6	0.132791	-0.521141
AKAP7	0.604019	-0.163083
AKAP8	0.616916	0.034554
AKAP8L	0.218827	-0.170035
AKAP9	0.772894	-0.0650935
AKIP1	0.409492	-0.262292
AKIRIN1	0.00464446	0.6975
AKIRIN2	0.764584	-0.0782079
AKNA	0.345389	0.285775
AKNA	0.152359	-0.267884
AKNAD1	0.601688	0.501103
AKR1A1	0.508182	0.0300957
AKR1B1	0.882955	-0.0760705
AKR1B10	0.0132256	-0.678928
AKR1B15	0.480706	-0.144545
AKR1C1	0.727225	0.0928645
AKR1C2	0.520685	-0.139318
AKR1C2	0.243921	-0.502542
AKR1C3	0.966638	0.0192064
AKR1C4	0.527677	-0.225662
AKR1D1	0.694205	-0.0235713
AKR1E2	0.087923	0.419256
AKR7A2	0.587783	-0.137313
AKR7A3	0.56043	-0.10181
AKT1	0.011807	-0.929897
AKT1S1	0.740169	0.0161856
AKT2	0.32279	-0.213516
AKT3	0.479145	-0.196021
AKTIP	0.0358367	-0.489196
ALAD	0.00566962	-0.768869
ALAS1	0.272429	-2.10071
ALAS2	0.0518927	0.683688
ALB	0.918715	0.137418
ALB	0.368527	-0.39968
ALCAM	0.591245	-0.195225
ALDH16A1	0.595496	0.190448
ALDH18A1	0.00438411	-0.929314
ALDH1A1	0.504436	0.216513
ALDH1A2	0.424374	0.0996475
ALDH1A3	0.229345	-1.19811
ALDH1A3	0.685577	-0.25094
ALDH1B1	0.584331	-0.0769494
ALDH1L1	0.846123	-0.0663566
ALDH1L2	0.266624	-0.299107
ALDH2	0.938657	0.0186231
ALDH3A1	0.290741	-0.736922
ALDH3A2	0.273161	-0.205238
ALDH3B1	0.694205	-0.0568837
ALDH3B2	0.518966	0.0822129
ALDH4A1	0.446529	0.333854
ALDH5A1	0.548734	0.0881097
ALDH6A1	0.0362072	0.494112
ALDH7A1	0.333966	-0.203727
ALDH8A1	0.174579	-0.0757252
ALDH9A1	0.236553	0.299091
ALDOA	0.598198	-0.126721
ALDOB	0.601688	-0.119454
ALDOB	0.19277	0.279245
ALDOC	0.647866	-0.0946764
ALG1	0.433649	0.165241
ALG10	0.22484	-0.108135
ALG10B	0.544764	-0.294565
ALG11	0.260196	-0.40814
ALG12	0.914732	0.0532786
ALG13	0.60811	0.0815942
ALG14	0.864502	0.0488326
ALG1L	0.973507	0.101764
ALG2	0.693588	0.111065
ALG3	0.836964	-0.193435
ALG5	0.269153	0.0539665
ALG6	0.0157003	-0.563929
ALG8	0.864439	0.0443537
ALG9	0.392606	0.208315
ALK	0.32814	-0.323744
ALKBH1	0.200013	0.154378
ALKBH2	0.6654	-0.120096
ALKBH3	0.74678	-0.0476334
ALKBH4	0.897499	0.0449841
ALKBH5	0.828479	-0.802327
ALKBH6	0.855959	0.333222
ALKBH7	0.139159	-0.480316
ALKBH8	0.0527049	-0.642795
ALLC	0.59298	-0.22173
ALMS1	0.361003	-0.437863
ALOX12	0.59936	0.169576
ALOX12B	0.162932	0.289222
ALOX15	0.887579	-0.0965921
ALOX15B	0.456584	-1.10504
ALOX5	0.737927	0.139674
ALOX5AP	0.0730343	-0.588555
ALOXE3	0.492758	-0.140072
ALPI	0.140056	0.383744
ALPK1	0.0659596	0.490408
ALPK2	0.039691	-0.422777
ALPK3	0.587783	0.115521
ALPL	0.250412	0.320764
ALPL	0.0953201	0.205484
ALPP	0.76267	-0.0599275
ALPPL2	0.405231	0.289906
ALS2	0.361883	-0.022578
ALS2CL	0.0763049	-0.519867
ALS2CR11	0.985317	0.0279759
ALS2CR12	0.896176	-0.0637459
ALX1	0.360563	0.144936
ALX3	0.851366	-0.103036
ALX4	0.843504	0.0183891
ALYREF	0.452044	-0.252255
AMACR	0.507111	-0.0476567
AMBN	0.865175	-0.165039
AMBP	0.190777	0.298755
AMBRA1	0.172991	0.464635
AMD1	0.212931	-0.415889
AMDHD1	0.754394	0.0985927
AMDHD2	0.134524	0.342663
AMELX	0.334804	-0.249055
AMELY	0.801206	-0.0887879
AMER1	0.458103	-0.105011
AMER2	0.219455	0.330469
AMER3	0.165979	-0.801422
AMFR	0.11542	-0.378345
AMH	0.756302	-0.0446647
AMHR2	0.309067	-0.367137
AMICA1	0.0395304	-1.38512
AMIGO1	0.400058	-0.184446
AMIGO2	0.54532	-0.443144
AMIGO3	0.390756	-0.192946
AMIGO3	0.831087	-0.249176
AMMECR1	0.778662	-0.0561342
AMMECR1L	0.640667	-0.163422
AMN	0.707845	-0.147345
AMN	0.978645	-0.0445138
AMN1	0.852022	0.0252598
AMOT	0.44853	0.338319
AMOTL1	0.94931	-0.0382127
AMOTL2	0.808327	0.0562903
AMPD1	0.610453	0.163623
AMPD2	0.868451	-0.088588
AMPD2	0.820013	-0.190867
AMPD3	0.14576	0.230624
AMPH	0.583182	-0.00529932
AMT	1	-0.0880582
AMTN	0.425831	0.211927
AMY1B	0.866476	0.101267
AMY2A	0.34113	-0.337477
AMY2B	0.827827	0.21794
AMZ1	0.968639	-0.576745
AMZ2	0.0550994	0.461729
ANAPC1	0.0792638	-1.03953
ANAPC10	0.165723	-1.61065
ANAPC11	0.358808	-0.0882685
ANAPC13	0.892212	0.0491196
ANAPC15	0.071659	0.476272
ANAPC16	0.678213	-0.000507213
ANAPC2	0.987987	-0.333161
ANAPC4	0.000737428	-3.01954
ANAPC5	0.00456015	-4.37169
ANAPC7	0.394925	-0.168632
ANG	0.400996	0.149459
ANGEL1	0.281297	0.171987
ANGEL2	0.435617	1.95085
ANGPT1	0.256321	0.149892
ANGPT2	0.821314	-0.18154
ANGPT4	0.630526	0.137153
ANGPTL1	0.0470502	-0.30625
ANGPTL2	0.650274	-0.128031
ANGPTL3	0.249723	-0.315249
ANGPTL4	0.712829	-0.0437989
ANGPTL5	0.366414	0.164532
ANGPTL6	0.0519937	-0.597659
ANGPTL7	0.29325	-0.583354
ANHX	0.253943	-0.116098
ANK1	0.0472364	-0.805148
ANK2	0.543653	-0.118434
ANK3	0.570047	-0.235525
ANKAR	0.621044	0.0584344
ANKDD1A	0.0818736	-0.346048
ANKDD1B	0.0467722	-0.743436
ANKEF1	0.148561	-0.29279
ANKFN1	0.639634	0.147847
ANKFY1	0.198256	-0.215155
ANKH	0.856355	-0.0411833
ANKHD1	0.605187	-0.177397
ANKHD1-EIF4EBP3	0.605187	-0.177397
ANKIB1	0.413303	-1.3916
ANKK1	0.896176	0.120141
ANKLE1	0.629932	-0.114754
ANKLE2	0.687422	0.0593667
ANKMY1	0.394917	0.281836
ANKMY2	0.602853	0.0315673
ANKRA2	0.869109	0.0692428
ANKRD1	0.651478	-0.107664
ANKRD10	0.428753	0.145623
ANKRD11	0.926022	-0.0733861
ANKRD12	0.760121	-0.12239
ANKRD13A	0.675153	0.0996501
ANKRD13B	0.643663	0.0797939
ANKRD13C	0.987319	-0.033
ANKRD13D	0.245958	0.250294
ANKRD16	0.936661	-0.284742
ANKRD17	0.886258	-0.00487718
ANKRD18A	0.287317	-0.552157
ANKRD18B	0.576311	-0.635225
ANKRD2	0.787015	-0.189417
ANKRD22	0.336483	0.426468
ANKRD23	0.670879	-0.098324
ANKRD23	0.036506	0.423253
ANKRD24	0.809624	0.641641
ANKRD26	0.285049	0.263216
ANKRD27	0.0562763	0.401943
ANKRD28	0.222611	0.348576
ANKRD29	0.039691	-0.489905
ANKRD30A	0.95264	0.0292551
ANKRD30B	0.0188296	-0.54408
ANKRD31	0.493286	0.233967
ANKRD32	0.0798378	0.27089
ANKRD33	0.541989	-0.224742
ANKRD33B	0.327313	0.230014
ANKRD34A	0.328968	0.199149
ANKRD34A	0.799267	0.0642626
ANKRD34B	0.76267	0.0361309
ANKRD34B	0.877676	1.31548e-05
ANKRD34C	0.950396	0.0485362
ANKRD35	0.749315	0.0419539
ANKRD36	0.824569	0.102862
ANKRD36C	0.792167	-0.0757586
ANKRD37	0.912078	-0.109759
ANKRD39	0.640069	-0.211573
ANKRD40	0.705358	0.101922
ANKRD42	0.042338	0.418426
ANKRD44	0.529866	0.123826
ANKRD44	0.880315	-0.0115315
ANKRD45	0.121939	0.57442
ANKRD46	0.570615	-0.122919
ANKRD49	0.388538	-0.0841997
ANKRD50	0.389833	-0.177475
ANKRD52	0.642982	-0.0999622
ANKRD53	0.873061	0.125527
ANKRD54	0.946645	-0.0734732
ANKRD55	0.985985	0.0122056
ANKRD6	0.0635457	0.353429
ANKRD60	0.280551	0.264968
ANKRD61	0.378408	-0.25587
ANKRD62	0.115227	0.345445
ANKRD63	0.144853	-0.651715
ANKRD65	0.876357	-0.454442
ANKRD65	0.969973	-0.189572
ANKRD66	0.963971	-0.0287019
ANKRD7	0.958638	-0.00414335
ANKRD7	0.849399	-0.0505365
ANKRD9	0.057474	0.587459
ANKS1A	0.908762	-0.093187
ANKS1B	0.365417	-0.0650437
ANKS3	0.720327	-0.0406406
ANKS4B	0.0648094	-0.62437
ANKS6	0.235561	0.222016
ANKUB1	0.544764	-0.153233
ANKZF1	0.567777	-0.255148
ANLN	0.00868793	-1.4765
ANO1	0.32443	0.72855
ANO10	0.256672	-0.313987
ANO2	0.353575	-0.149491
ANO3	0.376425	0.276932
ANO4	0.0334717	0.568448
ANO5	0.755666	-0.0387578
ANO6	0.347854	-0.1715
ANO7	0.650274	-0.0125709
ANO8	0.398187	0.304673
ANO9	0.679438	0.19666
ANP32A	0.257726	-0.215032
ANP32B	0.0203167	-0.429965
ANP32D	0.136276	0.554952
ANP32E	0.828479	0.0880208
ANPEP	0.607525	0.0537535
ANPEP	0.690502	0.0894889
ANTXR1	0.57517	0.104397
ANTXR2	0.638873	-0.0319826
ANXA1	0.992658	-0.0240058
ANXA10	0.965305	-0.0634504
ANXA11	0.966638	-0.0557914
ANXA13	0.740453	-0.0472432
ANXA2	0.0314388	-0.683227
ANXA2R	0.412243	-0.924844
ANXA3	0.959971	-0.0459687
ANXA4	0.762033	-0.173059
ANXA5	0.660544	0.355669
ANXA6	0.0713111	0.407212
ANXA7	0.642464	-0.108302
ANXA8	0.317094	-0.272486
ANXA8L1	0.62637	-0.115692
ANXA9	0.972641	0.0344893
AOAH	0.918051	0.00485646
AOC1	0.167261	0.359538
AOC1	0.559708	0.203257
AOC2	0.746146	0.0912246
AOC3	0.640069	-0.157847
AOX1	0.805736	-0.147627
AOX1	0.0730343	-0.449619
AP1AR	0.863187	0.0584657
AP1B1	0.111229	-0.6693
AP1G1	0.592402	-0.0942841
AP1G2	0.187396	-0.103791
AP1M1	0.0522975	0.390003
AP1M2	0.828479	0.138127
AP1S1	0.0127651	-0.487803
AP1S2	0.627556	-0.143027
AP1S3	0.82522	0.14244
AP2A1	0.158687	-0.621142
AP2A2	0.104631	-0.464734
AP2B1	0.332712	-0.284994
AP2M1	0.0232428	-3.44655
AP2M1	0.913405	0.123703
AP2S1	0.0336111	-1.00343
AP3B1	0.0672112	0.349126
AP3B2	0.26126	0.161148
AP3D1	0.0613108	-1.58839
AP3M1	0.0425937	-0.381657
AP3M2	0.881635	0.0828466
AP3S1	0.483312	0.0819342
AP3S2	0.0427166	-0.317901
AP4B1	0.514099	0.0865977
AP4E1	0.516259	-0.116632
AP4M1	0.232602	0.243716
AP4S1	0.188263	-0.594598
AP5B1	0.32034	-0.464856
AP5M1	0.416174	0.209137
AP5S1	0.298059	0.419918
AP5Z1	0.383866	0.124259
APAF1	0.44853	-0.0874539
APBA1	0.667833	-0.618177
APBA2	0.304317	0.246669
APBA3	0.541989	-0.296761
APBB1	0.954639	-0.013573
APBB1IP	0.479145	-0.30265
APBB2	0.747413	-0.0869333
APBB3	0.237549	-0.443898
APC	0.980646	0.0072222
APC	0.229021	-0.325372
APC2	0.583756	0.0743389
APC2	0.557055	0.226214
APCDD1	0.816763	-0.02438
APCDD1L	0.297283	0.155172
APCS	0.978645	-0.0977563
APEH	0.943316	-0.00636346
APEX1	0.517882	0.0573728
APEX2	0.237954	-0.284966
APH1A	0.357058	-0.523604
APH1B	0.235892	-0.176243
API5	0.591245	-0.130483
APIP	0.464207	-0.276911
APITD1	0.967972	-0.0951771
APITD1-CORT	0.967972	-0.0951771
APLF	0.318713	0.122583
APLN	0.714701	0.0559299
APLNR	0.308669	-0.352968
APLP1	0.620454	0.0854507
APLP2	0.882955	0.0232357
APMAP	0.106069	0.383644
APOA1	0.48279	-0.224561
APOA1BP	0.857273	0.0101605
APOA2	0.295735	-0.268883
APOA4	0.210483	0.367971
APOA5	0.363206	-0.231518
APOB	0.370312	0.293365
APOBEC1	0.484879	0.220115
APOBEC2	0.179137	-0.741696
APOBEC3A	0.127902	-0.655296
APOBEC3A_B	0.127902	-0.655296
APOBEC3B	0.284673	-0.223652
APOBEC3C	0.971974	-0.0354199
APOBEC3D	0.971974	-0.0354199
APOBEC3F	0.333966	-0.3424
APOBEC3G	0.769055	-0.15457
APOBEC3H	0.643757	-0.0765168
APOBEC4	0.149032	0.413054
APOBR	0.979979	-0.0702276
APOBR	0.661757	-0.138095
APOC1	0.888901	0.0663128
APOC2	0.599942	-0.132135
APOC3	0.263754	0.296038
APOC4	0.982648	-0.0206832
APOD	0.43414	-0.437959
APOE	0.76574	-0.213989
APOF	0.011807	-0.778184
APOH	0.00615266	-0.859548
APOH	0.465741	0.234009
APOL1	0.462677	-0.245811
APOL2	0.664792	-0.416754
APOL3	0.269879	-0.273702
APOL4	0.754394	-0.102437
APOL5	0.414737	-0.220047
APOL6	0.316283	0.0399266
APOLD1	0.454563	-0.158803
APOM	0.0927675	-0.823788
APOO	0.734144	-0.225143
APOOL	0.0516913	-0.595167
APOPT1	0.734144	0.102931
APP	0.396321	0.203361
APPBP2	0.44603	0.154832
APPL1	0.336483	0.353014
APPL2	0.763946	0.0432192
APRT	0.628743	-0.225748
APTX	0.73919	-0.0540588
APTX	0.49487	0.226595
AQP1	0.619864	-0.0361783
AQP10	0.943982	0.0655967
AQP11	0.547545	0.194492
AQP12A	0.240888	-0.259372
AQP12B	0.928813	0.0154158
AQP2	0.23888	0.326212
AQP3	0.0731452	-0.444221
AQP3	0.65442	0.0359342
AQP4	0.0779844	0.519299
AQP5	0.449532	-0.33515
AQP6	0.146689	0.242865
AQP7	0.816113	-0.0861805
AQP8	0.0375682	-0.344573
AQP9	0.869768	-0.0134033
AQPEP	0.937326	0.173861
AQR	0.000819881	-4.46801
AR	0.000111261	-4.62489
ARAF	0.894191	-0.0984349
ARAP1	0.0333327	0.424867
ARAP1	0.161925	0.320729
ARAP2	0.781229	0.0862636
ARAP3	0.767777	-0.0682425
ARC	0.390756	-0.0933999
ARCN1	0.000113183	-5.99381
AREG	0.656307	-0.230604
AREL1	0.901472	-0.554474
ARF1	0.995995	0.121981
ARF3	0.0749279	-0.460787
ARF4	0.939988	0.120965
ARF5	0.699774	0.154925
ARF5	0.537565	-0.270788
ARF6	0.436109	-0.195822
ARF6	0.144605	-1.23019
ARFGAP1	0.315476	0.400847
ARFGAP2	0.393533	-0.208598
ARFGAP3	0.238214	-0.177432
ARFGEF1	0.359685	-0.257734
ARFGEF2	0.550334	-0.393781
ARFIP1	0.096824	-0.508866
ARFIP2	0.0051807	0.55277
ARFRP1	0.416654	0.122281
ARG1	0.559304	0.234259
ARG2	0.492758	-0.132252
ARGFX	0.972641	1.04767
ARGLU1	0.15902	-1.58799
ARHGAP1	0.820664	-0.113102
ARHGAP10	0.0877675	-0.440142
ARHGAP11A	0.0511906	-0.441472
ARHGAP11B	0.371653	-0.090333
ARHGAP12	0.445032	-0.235145
ARHGAP15	0.0697503	0.379519
ARHGAP17	0.303923	-0.192622
ARHGAP18	0.848744	-0.014514
ARHGAP19	0.33313	0.406541
ARHGAP20	0.914068	-0.191091
ARHGAP21	0.957971	-0.0716055
ARHGAP22	0.737927	-0.498595
ARHGAP23	0.898823	0.0100928
ARHGAP24	0.654495	-0.113185
ARHGAP25	0.396787	-0.238911
ARHGAP26	0.994661	0.150615
ARHGAP27	0.0961533	0.361977
ARHGAP27	0.807679	0.114661
ARHGAP28	0.280178	-0.275771
ARHGAP29	0.0200024	-0.704807
ARHGAP30	0.440558	0.201475
ARHGAP31	0.297134	0.143707
ARHGAP32	0.289216	-0.265665
ARHGAP33	0.152839	-0.564935
ARHGAP35	0.0202715	0.500719
ARHGAP36	0.0436653	0.627599
ARHGAP39	0.579169	0.0396053
ARHGAP4	0.151772	-0.82145
ARHGAP4	0.219141	0.267541
ARHGAP40	0.680051	-0.205506
ARHGAP42	0.0757516	0.378438
ARHGAP44	0.0174385	0.890835
ARHGAP5	0.0826108	-0.346941
ARHGAP6	0.137158	-0.276632
ARHGAP8	0.902709	-0.0241604
ARHGAP8	0.377956	-0.015986
ARHGAP9	0.90654	-0.0539832
ARHGDIA	0.705358	0.0393202
ARHGDIB	0.94931	-0.170052
ARHGDIG	0.735507	0.0737139
ARHGEF1	0.460133	0.302976
ARHGEF1	0.899486	0.134818
ARHGEF10	0.160176	-0.405365
ARHGEF10L	0.840232	-0.0880264
ARHGEF11	0.129586	0.680669
ARHGEF12	0.546988	0.11104
ARHGEF15	0.857929	0.0466635
ARHGEF16	0.357058	-0.536743
ARHGEF17	0.852678	-0.0924099
ARHGEF18	0.433158	-0.285142
ARHGEF19	0.778662	0.0416657
ARHGEF2	0.540328	-0.000132297
ARHGEF25	0.588936	-0.189104
ARHGEF26	0.67027	-0.206619
ARHGEF28	0.700393	-0.0287187
ARHGEF3	0.382953	0.04845
ARHGEF33	0.884936	-0.0583366
ARHGEF35	0.831249	0.194628
ARHGEF35	0.559835	-0.106181
ARHGEF37	0.294963	0.105976
ARHGEF37	0.58548	-0.508002
ARHGEF38	0.983983	-0.331479
ARHGEF39	0.979979	-0.0189418
ARHGEF4	0.410919	-0.122662
ARHGEF40	0.0718378	-0.735211
ARHGEF5	0.936661	0.122
ARHGEF6	0.210178	0.417681
ARHGEF7	0.751219	-0.0601805
ARHGEF9	0.356082	-0.211966
ARID1A	0.015308	-2.87206
ARID1B	0.803147	-0.0935277
ARID1B	0.550334	-0.123075
ARID2	0.000296095	-1.24459
ARID3A	0.0140082	-0.421099
ARID3B	0.0765827	0.341268
ARID3C	0.407121	-0.338198
ARID4A	0.128953	0.338372
ARID4B	0.374346	0.203601
ARID5A	0.472417	-0.175363
ARID5B	0.0636652	-0.461284
ARIH1	0.831087	0.0592386
ARIH2	0.378861	0.292256
ARIH2OS	0.838925	0.249782
ARL1	0.758211	-0.254973
ARL10	0.918715	0.424515
ARL11	0.868451	0.17896
ARL13A	0.893951	0.0251702
ARL13B	0.197526	-0.234109
ARL14	0.104631	-0.377425
ARL14EP	0.190777	-0.181307
ARL14EPL	0.339013	0.36433
ARL15	0.491704	-0.313393
ARL16	0.0806338	0.450273
ARL17A	0.401262	0.0165772
ARL17B	0.401262	0.0165772
ARL2	0.000150217	-5.2453
ARL2BP	0.540882	-0.131064
ARL3	0.358525	-0.116559
ARL4A	0.638275	0.166935
ARL4C	0.637677	0.0962053
ARL4D	0.117758	0.516007
ARL5A	0.998665	0.00964733
ARL5B	0.650274	0.236161
ARL5C	0.845468	0.0393066
ARL6	0.127693	0.366659
ARL6IP1	0.139383	-0.476268
ARL6IP1	0.0654796	-0.377686
ARL6IP4	0.645001	-0.129535
ARL6IP5	0.781871	0.106839
ARL6IP6	0.234255	0.236095
ARL8A	0.893529	0.147445
ARL8B	0.235892	-0.343347
ARL9	0.543098	-0.167049
ARMC1	0.313865	-0.241694
ARMC10	0.0799818	0.409472
ARMC12	0.896911	0.0120229
ARMC2	0.137601	-0.54307
ARMC3	0.733819	0.0900103
ARMC4	0.120333	-0.676103
ARMC5	0.477069	-0.248469
ARMC6	0.909135	-0.0456596
ARMC7	0.0282858	-0.915829
ARMC8	0.188518	-0.328488
ARMC9	0.533159	0.282209
ARMCX1	0.753123	-0.00382162
ARMCX2	0.835846	0.0041802
ARMCX3	0.482268	0.0472637
ARMCX4	0.0593667	0.457757
ARMCX5	0.150214	0.215936
ARMCX5-GPRASP2	0.150214	0.215936
ARMCX6	0.455573	-0.160757
ARMS2	0.169587	0.40526
ARNT	0.857273	-0.0170938
ARNT2	0.863187	-0.245204
ARNTL	0.0826108	-0.51699
ARNTL2	0.730367	0.0150232
ARPC1A	0.63529	0.815782
ARPC1B	0.943316	-2.14846
ARPC2	0.604603	-0.655617
ARPC2	0.118349	0.326144
ARPC3	0.504971	-0.177322
ARPC3	0.217888	-0.0724706
ARPC4	0.98995	-0.181025
ARPC4-TTLL3	0.753123	0.276662
ARPC4-TTLL3	0.79956	-0.234654
ARPC5	0.0591414	-0.494078
ARPC5L	0.0421683	-0.735815
ARPC5L	0.783799	-0.114175
ARPP19	0.772253	-0.13563
ARPP21	0.799913	-0.0622406
ARR3	0.584905	0.119141
ARRB1	0.177787	0.44747
ARRB2	0.315879	-0.359293
ARRDC1	0.815464	0.17321
ARRDC2	0.769695	-0.0160376
ARRDC2	0.0608487	0.308836
ARRDC3	0.021713	-0.654306
ARRDC4	0.215399	0.133638
ARRDC5	0.756938	0.287168
ARSA	0.307875	-1.21742
ARSB	0.152359	0.162003
ARSD	0.788946	0.054128
ARSE	0.0693645	-0.503276
ARSF	0.203559	-0.206425
ARSG	0.594138	0.0242401
ARSH	0.631121	0.0413739
ARSI	0.248692	0.423828
ARSJ	0.681277	-0.1213
ARSK	0.0460375	0.575934
ART1	0.126442	-0.189494
ART3	0.588936	-0.131998
ART3	0.0387353	0.472814
ART4	0.905447	-0.0652083
ART5	0.329383	0.207485
ARTN	0.807031	0.0820946
ARTN	0.587207	-1.85924
ARV1	0.832392	0.0899682
ARVCF	0.377051	0.464507
ARVCF	0.590668	-0.242571
ARX	0.969973	0.141461
ARX	0.610453	0.0961182
AS3MT	0.945314	0.033748
ASAH1	0.45305	0.187194
ASAH2	0.796684	-0.0519979
ASAH2B	0.280924	-0.270639
ASAP1	0.884936	-0.0406126
ASAP2	0.638873	0.168009
ASAP3	0.466764	0.230587
ASB1	0.444036	-0.0987731
ASB10	0.53206	-0.254468
ASB11	0.570047	-0.153223
ASB11	0.959971	0.00985159
ASB12	0.0985173	-0.342581
ASB12	0.460641	-0.568413
ASB13	0.195355	-0.466409
ASB14	0.263754	0.258254
ASB15	0.596456	-0.21693
ASB16	0.989989	0.154361
ASB17	0.77802	-0.0245745
ASB18	0.400058	-0.184123
ASB2	0.609281	0.204764
ASB3	0.148091	-0.552196
ASB4	0.3055	-0.140215
ASB5	0.0608487	-0.724846
ASB6	0.127275	0.261965
ASB7	0.190494	0.190144
ASB8	0.213546	-1.20318
ASB9	0.392606	-0.204143
ASCC1	0.308675	0.180646
ASCC2	0.317902	0.364203
ASCC3	0.346245	0.313556
ASCL1	0.652684	-0.0443352
ASCL2	0.860557	-0.0752727
ASCL3	0.969973	0.222281
ASCL4	0.20957	0.292566
ASCL5	0.548102	-0.138421
ASF1A	0.143916	-0.505738
ASF1B	0.867792	-0.101514
ASGR1	0.612212	-0.111772
ASGR2	0.235231	-0.319776
ASH1L	0.502835	-0.235511
ASH2L	0.621044	-0.126253
ASIC1	0.790878	-0.220058
ASIC2	0.544764	-0.230329
ASIC3	0.999627	-0.0321443
ASIC4	0.842849	0.164416
ASIC5	0.132791	0.560381
ASIP	0.673931	0.0098159
ASL	0.597036	0.0762151
ASMT	0.093999	0.330198
ASMTL	0.102854	0.326402
ASNA1	0.30629	-0.190672
ASNS	0.393533	0.253226
ASNSD1	0.26126	-0.248414
ASPA	0.0184448	0.485979
ASPDH	0.954639	0.0692408
ASPG	0.0768614	0.414825
ASPG	0.181438	0.326151
ASPH	0.813516	-0.170259
ASPHD1	0.988654	0.00420098
ASPHD2	0.101975	-1.15407
ASPM	0.0477985	-0.735012
ASPN	0.455068	0.250548
ASPRV1	0.883616	0.0660681
ASPSCR1	0.863187	-0.0584016
ASRGL1	0.0414118	-0.705266
ASS1	0.8025	-0.136606
ASTE1	0.135398	0.294323
ASTL	0.415216	-0.256882
ASTN1	0.0754762	0.453091
ASTN2	0.900148	-0.00245536
ASUN	0.257857	-0.267568
ASXL1	0.0673364	-0.782954
ASXL2	0.572321	0.159393
ASXL3	0.782082	-0.0788722
ASZ1	0.608695	-0.0394163
ATAD1	0.426317	-0.231324
ATAD2	0.165468	-0.306992
ATAD2B	0.568344	-0.00878995
ATAD3A	0.955306	-0.247583
ATAD3B	0.895514	-0.061692
ATAD3C	0.143687	-0.321505
ATAD5	0.157916	-0.427744
ATAT1	0.360563	0.14427
ATCAY	0.660544	-0.125843
ATE1	0.675153	0.111472
ATF1	0.656912	0.127849
ATF2	0.739821	0.00251292
ATF3	0.911415	0.132514
ATF4	0.318307	-0.297254
ATF5	0.0677426	-3.42271
ATF6	0.94598	0.0608449
ATF6B	0.26126	0.23802
ATF7	0.254922	-0.13587
ATF7IP	0.861215	-0.0610754
ATF7IP	0.192199	0.357637
ATF7IP2	0.245958	0.233526
ATG10	0.456584	-0.128313
ATG12	0.736639	-0.168788
ATG13	0.242525	0.302747
ATG14	0.198841	0.316768
ATG16L1	0.131288	0.33789
ATG16L2	0.0386565	-0.622294
ATG2A	0.231621	-0.269915
ATG2B	0.38478	-0.174155
ATG3	0.0980068	0.465377
ATG4A	0.876357	-0.14907
ATG4B	0.440558	-0.17852
ATG4C	0.246981	0.338907
ATG4D	0.529866	-0.216252
ATG5	0.51033	0.0350807
ATG7	0.36586	-0.115524
ATG9A	0.812867	0.198761
ATG9B	0.618684	-0.232065
ATHL1	0.172201	-0.168059
ATIC	0.885597	0.0621432
ATL1	0.801853	-0.0200579
ATL2	0.678213	0.094764
ATL3	0.442046	0.160054
ATM	0.0669616	0.562676
ATMIN	0.821314	0.0786043
ATN1	0.715325	-0.0587432
ATOH1	0.462677	-0.0932335
ATOH7	0.811569	0.110183
ATOH8	0.651478	-0.0467161
ATOX1	0.518966	-0.212209
ATP10A	0.562121	0.0730889
ATP10B	0.948643	-0.00473809
ATP10D	0.153802	0.445063
ATP11A	0.327313	0.114188
ATP11B	0.0714425	-1.14624
ATP11C	0.746146	0.0988573
ATP12A	0.111229	0.356975
ATP13A1	0.412348	0.168569
ATP13A2	0.848088	0.223352
ATP13A3	0.133222	-0.329175
ATP13A4	0.678825	0.243247
ATP13A5	0.0714425	0.832669
ATP1A1	0.127484	-1.74418
ATP1A2	0.260196	-0.184594
ATP1A2	0.161674	0.319191
ATP1A3	0.663577	-0.371766
ATP1A4	0.143916	-0.36528
ATP1A4	0.967305	0.0771555
ATP1B1	0.310661	-0.201973
ATP1B2	0.758211	-0.231972
ATP1B3	0.664792	-0.195571
ATP1B4	0.445032	0.222102
ATP2A1	0.68927	-0.433243
ATP2A2	0.072767	-2.79994
ATP2A3	0.160425	-0.384375
ATP2B1	0.628305	0.178503
ATP2B2	0.0310452	-0.341355
ATP2B2	0.158194	0.265898
ATP2B3	0.258783	-0.413706
ATP2B4	0.526217	0.234317
ATP2C1	0.198841	0.246659
ATP2C2	0.284673	-0.185253
ATP4A	0.227406	-0.356734
ATP4A	0.485926	-0.177575
ATP4B	0.604019	-0.368403
ATP5A1	0.0325773	-0.682887
ATP5A1	0.927351	0.078522
ATP5B	0.000278427	-2.46497
ATP5C1	0.00441882	-1.53694
ATP5D	0.252834	-0.548917
ATP5E	0.0233957	-1.07716
ATP5F1	0.0758896	-1.67896
ATP5G1	0.379768	-0.0935411
ATP5G2	0.00684279	0.467102
ATP5G3	0.332295	-0.227755
ATP5H	0.182133	-0.850747
ATP5I	0.00827042	-0.800861
ATP5J	0.444534	-0.18125
ATP5J2	0.000375155	-1.80305
ATP5J2-PTCD1	0.000359336	-2.0758
ATP5J2-PTCD1	0.0183279	-0.69704
ATP5L	0.779945	0.165059
ATP5L2	0.872402	0.0772049
ATP5O	0.00222021	-1.21168
ATP5S	0.202372	-0.290004
ATP5SL	0.646664	-0.252828
ATP6AP1	0.0327136	-0.744936
ATP6AP1L	0.15188	0.308038
ATP6AP2	0.382953	-0.177394
ATP6V0A1	0.727225	-0.14376
ATP6V0A2	0.35837	-0.188174
ATP6V0A4	0.946645	-0.0533683
ATP6V0A4	0.690543	-0.218264
ATP6V0B	0.513559	-0.127031
ATP6V0C	0.322381	-0.638805
ATP6V0D1	0.186837	-0.36716
ATP6V0D2	0.701013	0.0241835
ATP6V0E1	0.674542	0.0615023
ATP6V0E2	0.750584	-0.708296
ATP6V1A	0.0758469	-1.86953
ATP6V1B1	0.57289	0.143629
ATP6V1B2	0.509256	-0.0104884
ATP6V1C1	0.0795503	-0.788079
ATP6V1C2	0.991324	-0.0696475
ATP6V1D	0.669051	0.0603807
ATP6V1E1	0.440558	-0.322684
ATP6V1E2	0.380194	0.271772
ATP6V1F	0.779303	-0.206227
ATP6V1G1	0.0909202	-0.266292
ATP6V1G2	0.425345	0.203546
ATP6V1G3	0.85071	-0.124869
ATP6V1H	0.44853	-0.488417
ATP7A	0.0194735	-0.926772
ATP7B	0.955972	-0.166146
ATP8A1	0.129375	-0.429221
ATP8A2	0.414737	-0.204941
ATP8B1	0.238547	-0.208487
ATP8B2	0.873061	0.047669
ATP8B2	0.540882	-0.596525
ATP8B3	0.276839	-0.217362
ATP8B4	0.641266	-0.0959423
ATP9A	0.485926	0.419258
ATP9B	0.328968	0.192195
ATPAF1	0.867792	0.167823
ATPAF2	0.818713	0.165069
ATPIF1	0.894852	-0.168224
ATR	0.000342216	-2.69104
ATRAID	0.520593	0.114515
ATRIP	0.569479	0.192768
ATRN	0.257071	0.141636
ATRNL1	0.138936	-0.260534
ATRX	0.000706658	-1.10512
ATXN1	0.867134	-0.0288295
ATXN10	0.0375682	-0.63563
ATXN1L	0.28643	-0.220031
ATXN2	0.164958	-0.520369
ATXN2L	0.963812	-0.0511173
ATXN3	0.327727	0.273975
ATXN3L	0.839579	-0.0226901
ATXN7	0.222294	-0.249198
ATXN7	0.17725	0.199372
ATXN7L1	0.862968	-0.0538283
ATXN7L2	0.12438	-0.548949
ATXN7L3	0.0917224	-0.321071
ATXN7L3B	0.452044	0.108991
AUH	0.600523	0.313119
AUNIP	0.63529	0.521691
AUP1	0.77802	-0.0991316
AURKA	0.000874745	-2.67751
AURKAIP1	0.418095	-0.223478
AURKB	0.00011396	-5.2843
AURKC	0.818063	-0.0572205
AUTS2	0.467789	-0.135679
AVEN	0.00358332	-0.935762
AVIL	0.368973	0.199746
AVL9	0.788302	-0.191891
AVP	0.253181	-0.269531
AVPI1	0.62815	0.107551
AVPR1A	0.517341	0.206464
AVPR1B	0.168809	0.426927
AVPR2	0.372998	-0.204642
AWAT1	0.752488	-0.0943474
AWAT2	0.332712	0.0597584
AXDND1	0.861872	-0.147116
AXIN1	0.160688	0.300218
AXIN2	0.914068	0.0466923
AXIN2	0.182682	-0.455211
AXL	0.0877675	0.334055
AZGP1	0.309067	-0.261189
AZI1	0.61515	-0.624322
AZI2	0.25327	0.30716
AZIN1	0.729109	0.630165
AZU1	0.0948229	0.445846
AZU1	0.0437166	-0.631425
B2M	0.860557	-0.0992003
B2M	0.425831	0.225336
B3GALNT1	0.650876	0.255119
B3GALNT2	0.154527	0.241248
B3GALT1	0.269153	0.220606
B3GALT2	0.373897	0.232024
B3GALT4	0.466764	-0.261615
B3GALT5	0.44803	0.0212218
B3GALT5	0.0626457	0.315705
B3GALT5	0.565511	-0.148844
B3GALT6	0.356185	0.174734
B3GALTL	0.31186	0.305047
B3GAT1	0.834351	-0.1543
B3GAT2	0.26304	0.27014
B3GAT3	0.335643	-0.215132
B3GNT1	0.0719699	0.151683
B3GNT2	0.594138	0.0935524
B3GNT3	0.642464	0.0289774
B3GNT4	0.541435	0.0546306
B3GNT5	0.383866	-0.0204196
B3GNT6	0.658122	-0.222713
B3GNT7	0.136276	-0.408912
B3GNT8	0.299616	-0.25207
B3GNT9	0.0059218	-0.510657
B3GNTL1	0.914068	-0.173775
B3GNTL1	0.414258	0.295374
B4GALNT1	0.346674	-0.149881
B4GALNT2	0.805088	-0.00847699
B4GALNT3	0.749315	0.0363596
B4GALNT4	0.0146506	0.508389
B4GALT1	0.171938	-0.310172
B4GALT2	0.423404	-0.184433
B4GALT3	0.792812	0.0299621
B4GALT4	0.988654	0.129236
B4GALT5	0.227084	0.237461
B4GALT6	0.447529	-0.0860231
B4GALT7	0.0625966	-0.449655
B9D1	0.203856	-0.321225
B9D2	0.222058	-0.165163
BAALC	0.932005	-0.0129077
BAAT	0.670879	0.0461252
BAAT	0.533159	0.0684573
BABAM1	0.402709	-0.122365
BACE1	0.59936	0.0303925
BACE2	0.908099	-0.0897488
BACH1	0.335643	0.186127
BACH2	0.916059	0.0964372
BAD	0.622817	0.136455
BAG1	0.0978372	-0.10164
BAG2	0.49065	-0.243769
BAG3	0.367637	-0.183686
BAG4	0.488548	-0.0687293
BAG5	0.702254	0.00771726
BAG6	0.146922	-1.02147
BAGE	0.859785	-0.00160351
BAGE3	0.859785	-0.00160351
BAGE4	0.859785	-0.00160351
BAGE5	0.859785	-0.00160351
BAHCC1	0.488023	-0.149837
BAHD1	0.00149226	-0.758203
BAI1	0.818063	0.283997
BAI2	0.0210625	-0.861741
BAI3	0.963971	-0.158267
BAIAP2	0.777379	0.0482075
BAIAP2L1	0.90081	0.10626
BAIAP2L2	0.0767513	-0.425928
BAIAP2L2	0.5168	0.219949
BAIAP3	0.481226	-0.225337
BAK1	0.36586	0.295801
BAMBI	0.568556	-0.614591
BANF1	0.826523	-0.0714707
BANF2	0.233153	0.200349
BANK1	0.160409	0.179137
BANP	0.0885473	-0.682134
BAP1	0.0364311	-1.75543
BARD1	0.0157003	-3.24083
BARHL1	0.744247	-0.123559
BARHL2	0.744247	-0.144976
BARX1	0.878995	-0.0760577
BARX2	0.11236	0.469096
BASP1	0.524401	-0.0515009
BATF	0.439567	0.217001
BATF2	0.410919	0.214781
BATF3	0.228374	-0.379418
BAX	0.467789	0.0813729
BAZ1A	0.143458	-0.843867
BAZ1B	0.222611	0.310053
BAZ2A	0.434632	0.182133
BAZ2A	0.885597	-0.15943
BAZ2B	0.53536	0.200308
BBC3	0.772894	0.131412
BBIP1	0.85399	0.139577
BBOX1	0.138018	0.454558
BBOX1	0.35575	0.379045
BBS1	0.334385	-0.206747
BBS10	0.92868	-0.0851312
BBS12	0.37255	-0.207768
BBS2	0.426803	-0.00570646
BBS4	0.115227	0.42002
BBS5	0.0922065	0.465582
BBS7	0.901472	-0.0132799
BBS9	0.611625	0.0815769
BBX	0.566644	0.14292
BCAM	0.928016	-0.00135997
BCAN	0.863845	-0.207853
BCAP29	0.666616	0.0691515
BCAP31	0.767138	0.0188612
BCAR1	0.844158	0.013668
BCAR1	0.218201	-0.254224
BCAR3	0.860557	0.123768
BCAR3	0.807679	-0.193583
BCAS1	0.758211	-0.0191315
BCAS2	0.061195	-0.609577
BCAS3	0.195644	-0.334993
BCAS4	0.320245	0.182515
BCAT1	0.511405	-0.102991
BCAT2	0.476551	0.320629
BCCIP	0.521137	-0.604104
BCDIN3D	0.109364	0.287388
BCHE	0.208478	0.325938
BCKDHA	0.292271	-0.163166
BCKDHA	0.563815	0.108547
BCKDHB	0.184059	-0.286283
BCKDK	0.0926926	0.0191345
BCL10	0.41378	-0.148408
BCL11A	0.579169	0.261737
BCL11B	0.438083	0.162546
BCL2	0.765861	-0.256439
BCL2A1	0.507646	-0.149167
BCL2L1	0.0441551	-0.749615
BCL2L1	0.898161	-0.190254
BCL2L10	0.186279	-0.389516
BCL2L11	0.807031	0.104879
BCL2L11	0.634693	-1.41454
BCL2L12	0.965305	-0.154236
BCL2L13	0.133006	-0.327501
BCL2L14	0.442046	0.190162
BCL2L14	0.852022	0.0868637
BCL2L15	0.182133	-0.372618
BCL2L2	0.33591	0.194886
BCL2L2-PABPN1	0.33591	0.194886
BCL3	0.273894	0.338301
BCL6	0.126442	-0.529595
BCL6B	0.112739	0.404326
BCL7A	0.746146	-0.0935492
BCL7B	0.97064	0.0582864
BCL7C	0.0400951	-0.609759
BCL9	0.107916	-0.322256
BCL9L	0.783799	-0.244813
BCLAF1	0.00114136	-1.34385
BCMO1	0.372998	0.15654
BCO2	0.0778433	-0.539219
BCOR	0.363206	0.117261
BCORL1	0.804441	0.0734134
BCR	0.463187	-0.281336
BCS1L	0.000143599	-1.92993
BDH1	0.172464	0.343462
BDH1	0.174048	-0.40495
BDH2	0.714077	-0.137179
BDKRB1	0.0498103	0.701821
BDKRB2	0.0238596	-1.06812
BDNF	0.361442	0.27413
BDP1	0.0144482	-1.62376
BEAN1	0.413844	-0.533079
BECN1	0.624593	-0.139071
BEGAIN	0.122141	0.474495
BEGAIN	0.498518	0.348359
BEND2	0.838925	0.0321921
BEND3	0.187676	0.193244
BEND4	0.0427648	-0.769127
BEND5	0.495554	-0.0850978
BEND6	0.5168	-0.301073
BEND7	0.434632	0.0986625
BEST1	0.867134	0.190529
BEST1	0.0066893	-0.991215
BEST2	0.753123	-0.0520076
BEST3	0.0212856	0.515001
BEST4	0.200895	-0.255758
BET1	0.302744	-0.580477
BET1L	0.32279	-0.15606
BEX1	0.220713	0.281111
BEX2	0.596456	-0.0622443
BEX4	0.329798	-0.102795
BEX5	0.533159	-0.276343
BFAR	0.418576	0.219612
BFSP1	0.924693	0.151412
BFSP1	0.472417	-0.194967
BFSP2	0.287317	0.106833
BGLAP	0.00427585	-4.09857
BGN	0.655444	0.299796
BHLHA15	0.365417	-0.461556
BHLHA9	0.203261	0.159629
BHLHB9	0.286182	-0.599894
BHLHE22	0.600523	0.0992939
BHLHE23	0.49911	-0.224812
BHLHE40	0.569479	-0.067771
BHLHE41	0.0341031	0.574903
BHMT	0.587783	0.292482
BHMT2	0.861215	0.0339435
BICC1	0.652081	0.00872295
BICD1	0.842849	-0.0657799
BICD2	0.869768	-1.24921
BID	0.288455	0.258765
BIK	0.922035	0.00925922
BIN1	0.456584	0.241442
BIN2	0.400527	0.187412
BIN3	0.0807052	-0.369054
BIRC2	0.287696	-0.322853
BIRC3	0.420021	-0.425654
BIRC5	0.00416999	-1.54501
BIRC6	0.878995	-0.0860557
BIRC7	0.0705272	-0.480734
BIRC8	0.791523	-0.0303535
BIVM	0.563815	-0.0698082
BIVM	0.807679	0.00119442
BIVM-ERCC5	0.334385	0.213633
BLCAP	0.857929	0.0612055
BLID	0.59936	0.0984039
BLK	0.595876	-0.315052
BLM	0.00284702	-1.17565
BLMH	0.576882	0.121431
BLNK	0.348821	0.320502
BLOC1S1	0.44603	0.132509
BLOC1S2	0.179679	-0.314047
BLOC1S3	0.199133	-0.470186
BLOC1S3	0.198548	-0.170993
BLOC1S4	0.797329	-0.546843
BLOC1S5	0.150451	0.207198
BLOC1S6	0.0382648	-0.391462
BLVRA	0.811569	0.130425
BLVRA	0.293039	-0.395022
BLVRB	0.147857	-0.602714
BLZF1	0.571752	0.211204
BMF	0.0530122	0.412485
BMI1	0.180222	-0.374428
BMP1	0.479145	0.156204
BMP10	0.713486	-0.154633
BMP15	0.0969923	-0.569651
BMP2	0.199719	0.434206
BMP2	0.0192568	-0.616859
BMP2K	0.646664	-2.57935
BMP3	0.419057	-0.31056
BMP4	0.0176773	-0.41691
BMP4	0.356185	-0.276189
BMP5	0.368082	0.28405
BMP6	0.0539432	-0.464752
BMP7	0.0200918	-0.533862
BMP8A	0.522224	-0.248558
BMP8B	0.416522	0.288851
BMPER	0.193629	-0.162216
BMPR1A	0.0187873	-0.483162
BMPR1B	0.501769	0.197797
BMPR2	0.544764	-0.170305
BMS1	0.00640781	-2.40585
BMX	0.0703972	-0.433869
BNC1	0.901472	-0.0580428
BNC2	0.593559	-0.129442
BNIP1	0.0110447	-2.63024
BNIP2	0.293807	0.237607
BNIP3	0.426803	0.128843
BNIP3L	0.439567	0.0831055
BNIPL	0.356622	-0.12503
BOC	0.268635	-0.250575
BOD1	0.528224	0.10144
BOD1L1	0.0172418	-1.05495
BOD1L1	0.027689	0.485114
BOD1L2	0.317092	-0.353399
BOK	0.478107	0.104059
BOLA1	0.284296	0.103271
BOLA1	0.99733	0.174398
BOLA2	0.659788	0.159575
BOLA2B	0.659788	0.159575
BOLA3	0.0486522	-0.605136
BOLL	0.635886	0.0239989
BOP1	0.553129	-1.78493
BOP1	0.589513	-0.128186
BORA	0.0591414	-1.7758
BPGM	0.280551	-0.338952
BPHL	0.539222	0.123806
BPI	0.305105	0.242778
BPIFA1	0.474482	-0.0888369
BPIFA1	0.750584	0.0569866
BPIFA2	0.688654	0.125102
BPIFA3	0.926022	0.0449304
BPIFB1	0.0362817	-0.361546
BPIFB2	0.164704	-0.983841
BPIFB3	0.357495	0.255285
BPIFB4	0.730996	0.032577
BPIFB6	0.385696	-0.298901
BPIFC	0.934665	-0.0180241
BPNT1	0.210483	-0.559715
BPTF	0.00065667	-2.94149
BPY2	0.10145	0.233839
BPY2B	0.10145	0.233839
BPY2C	0.10145	0.233839
BRAF	0.601344	-0.373344
BRAP	0.127902	-0.432338
BRAT1	0.432667	-0.139979
BRCA1	0.150451	-1.19563
BRCA2	0.0689804	-1.8193
BRCC3	0.00901332	-0.52184
BRD1	0.985317	-0.0110744
BRD2	0.746146	-0.583789
BRD2	0.170629	-0.0955707
BRD3	0.268791	0.263291
BRD4	0.476033	-0.0607903
BRD7	0.681277	0.116594
BRD8	0.785728	-0.738594
BRD9	0.358808	0.197037
BRDT	0.166234	-0.728275
BRE	0.391485	-0.190948
BRF1	0.357495	-0.697672
BRF2	0.287317	0.190987
BRI3	0.867134	0.0300897
BRI3BP	0.167261	-0.185461
BRICD5	0.537883	-0.611243
BRINP1	0.958638	0.0436626
BRINP2	0.199426	0.283091
BRINP3	0.504436	-0.180507
BRINP3	0.0402577	0.559276
BRIP1	0.159182	0.234473
BRIX1	0.0527268	-1.28807
BRK1	0.430218	-0.357492
BRMS1	0.0860715	-0.372298
BRMS1L	0.959971	-0.211884
BROX	0.489598	-0.285286
BRPF1	0.0579148	-0.595527
BRPF3	0.731707	-0.116828
BRS3	0.180767	-0.50036
BRSK1	0.0385779	-0.791156
BRSK2	0.372101	-0.932943
BRWD1	0.11639	-0.312761
BRWD3	0.895514	-0.0897748
BSCL2	0.823918	-0.104931
BSCL2	0.662364	-0.178116
BSDC1	0.979312	0.0326963
BSG	0.155742	-0.372492
BSN	0.164958	-0.241466
BSND	0.765861	0.396095
BSPH1	0.316615	0.226848
BSPRY	0.256672	0.171642
BST1	0.816763	-0.112792
BST2	0.414737	0.202755
BSX	0.966638	0.0939578
BTAF1	0.785085	0.106805
BTBD1	0.128953	-0.28465
BTBD10	0.844622	-0.358809
BTBD10	0.165723	0.291737
BTBD11	0.999333	0.100918
BTBD11	0.349252	0.172981
BTBD16	0.073706	0.354472
BTBD17	0.548102	-0.076517
BTBD18	0.74488	0.00266543
BTBD18	0.341687	0.187434
BTBD19	0.781495	0.0407024
BTBD2	0.403816	-0.320129
BTBD3	0.666008	0.0480438
BTBD6	0.57574	-0.13382
BTBD7	0.243244	0.24072
BTBD8	0.906773	-0.142695
BTBD9	0.168034	-0.295449
BTC	0.0284923	0.347902
BTD	0.981981	-0.0725411
BTF3	0.211704	-0.529853
BTF3L4	0.470357	0.246546
BTG1	0.57574	-0.155736
BTG2	0.806384	0.0505342
BTG3	0.974642	0.0461433
BTG4	0.275732	-0.234531
BTK	0.890223	0.000624012
BTLA	0.286938	-0.518185
BTN1A1	0.221627	-0.311389
BTN2A1	0.00934955	0.573507
BTN2A2	0.650876	-0.00225971
BTN3A1	0.559867	0.208027
BTN3A2	0.912741	0.273096
BTN3A3	0.155742	-0.558802
BTNL2	0.606355	0.0732223
BTNL3	0.736665	-0.328645
BTNL8	0.524947	0.18118
BTNL9	0.90611	0.200932
BTNL9	0.663577	-0.158907
BTRC	0.912078	-1.8671
BUB1	0.0522975	-0.706918
BUB1B	0.0113659	-2.18715
BUB3	0.0145829	-1.63306
BUD13	0.2761	-1.56713
BUD31	0.747413	-0.0037771
BVES	0.746146	-0.225929
BYSL	0.50604	-0.624471
BZRAP1	0.719701	0.0297031
BZW1	0.975309	0.180387
BZW2	0.0567094	-0.653515
C10orf10	0.110107	-0.481431
C10orf105	0.302352	-0.500266
C10orf107	0.349779	0.0278122
C10orf11	0.00843522	-0.605776
C10orf111	0.205948	-0.270265
C10orf112	0.00360257	0.614322
C10orf113	0.025796	0.433129
C10orf118	0.15188	-0.310465
C10orf118	0.198504	0.321054
C10orf12	0.232054	0.453041
C10orf120	0.416522	0.225042
C10orf126	0.12281	-0.370053
C10orf128	0.107524	-0.397974
C10orf129	0.714184	0.204499
C10orf131	0.849399	-0.201358
C10orf137	0.359246	-0.441981
C10orf2	0.173255	-0.439332
C10orf25	0.867792	-0.0817282
C10orf32	0.855959	0.0125356
C10orf35	0.0672112	0.406351
C10orf53	0.524401	0.199869
C10orf54	0.153079	0.454943
C10orf55	0.917387	0.192004
C10orf62	0.175699	-1.10621
C10orf67	0.615746	-0.152725
C10orf71	0.711394	0.113939
C10orf76	0.42729	-0.727715
C10orf82	0.317902	0.96167
C10orf88	0.420288	-0.434105
C10orf90	0.1135	-0.45375
C10orf91	0.799267	-0.370471
C10orf95	0.94598	-0.0651605
C10orf99	0.647265	-0.228557
C11orf1	0.810144	0.0116901
C11orf16	0.835654	-0.0677682
C11orf21	0.647866	0.0235926
C11orf24	0.407121	0.116918
C11orf30	0.73919	-0.0618882
C11orf31	0.594717	-0.579827
C11orf34	0.0549654	0.425532
C11orf35	0.189645	-0.33597
C11orf40	0.289826	0.226627
C11orf42	0.0392107	-0.662481
C11orf44	0.528968	-0.286362
C11orf45	0.406401	-0.188929
C11orf45	0.485549	-2.0087
C11orf48	0.445531	-0.39095
C11orf48	0.514679	-0.182245
C11orf49	0.53536	0.122756
C11orf52	0.203963	-0.505502
C11orf52	0.667168	-0.0663053
C11orf53	0.345817	-0.448398
C11orf54	0.996663	0.0886994
C11orf57	0.273527	-0.418334
C11orf58	0.0359204	0.377935
C11orf63	0.697916	0.445365
C11orf65	0.332697	0.125441
C11orf68	0.680965	0.00972436
C11orf70	0.830435	-0.0093773
C11orf71	0.11048	-0.432028
C11orf73	0.464718	0.26354
C11orf74	0.591245	0.0651657
C11orf80	0.311668	-0.308285
C11orf82	0.941985	-0.041382
C11orf83	0.380676	-0.400355
C11orf84	0.867382	0.0367891
C11orf85	0.532609	0.243371
C11orf86	0.0232428	0.523107
C11orf87	0.516494	-0.325121
C11orf88	0.780587	-0.0851711
C11orf91	0.400996	-0.156399
C11orf94	0.257023	0.180295
C11orf95	0.991324	-0.128081
C11orf96	0.811569	-0.298763
C12orf10	0.483312	0.126055
C12orf23	0.32034	-0.225572
C12orf29	0.313865	-0.263796
C12orf39	0.232275	-1.25599
C12orf39	0.828479	0.0691126
C12orf4	0.919379	0.038614
C12orf40	0.0479871	-1.3726
C12orf42	0.468302	0.13815
C12orf43	0.00323503	0.762215
C12orf44	0.168034	-0.349997
C12orf45	0.000382645	-4.64423
C12orf49	0.456584	-0.0178544
C12orf5	0.639471	0.268605
C12orf50	0.797975	0.207998
C12orf52	0.979312	0.0530826
C12orf54	0.827818	0.104477
C12orf55	0.382041	-0.16077
C12orf56	0.935506	-0.0729763
C12orf57	0.704737	-0.0807752
C12orf60	0.846778	0.198432
C12orf61	0.377941	0.154016
C12orf65	0.0522621	-0.612571
C12orf66	0.559867	0.0486437
C12orf68	0.500173	0.189702
C12orf71	0.0756138	-0.512361
C12orf73	0.720475	0.174171
C12orf73	0.742349	0.0983579
C12orf74	0.528771	0.179565
C12orf75	0.922035	-0.00890193
C12orf76	0.811093	0.80349
C12orf77	0.918051	-1.15624
C12orf79	0.274261	0.304593
C12orf80	0.113564	0.228891
C13orf35	0.0135764	0.601774
C13orf45	0.108994	-0.30131
C14orf1	0.6654	-0.239025
C14orf105	0.605771	0.190091
C14orf119	0.106478	0.790412
C14orf132	0.0470502	-0.697214
C14orf142	0.844813	-0.367122
C14orf159	0.653891	0.0984526
C14orf164	0.392143	0.0439753
C14orf166	0.0832044	-0.407143
C14orf166B	0.302131	0.16542
C14orf169	0.781229	-0.186662
C14orf177	0.484357	0.279659
C14orf178	0.512219	-0.758208
C14orf180	0.740875	0.0542867
C14orf180	0.583182	0.0692149
C14orf182	0.313923	-0.254253
C14orf183	0.666008	-0.028222
C14orf2	0.00223264	-0.92929
C14orf28	0.191733	0.295532
C14orf37	0.186689	0.255536
C14orf39	0.319119	0.236045
C14orf79	0.150081	-0.742855
C14orf80	0.451038	0.246623
C14orf93	0.0990299	-0.328751
C14orf93	0.462168	0.118699
C15orf26	0.247322	-0.254389
C15orf27	0.755666	-0.139778
C15orf32	0.632311	-0.15112
C15orf38	0.799443	-0.547724
C15orf38-AP3S2	0.0501035	-0.317901
C15orf38-AP3S2	0.393069	-0.206157
C15orf39	0.809593	-0.0966403
C15orf40	0.67027	-0.224409
C15orf41	0.000274836	-2.87062
C15orf43	0.383866	0.218775
C15orf48	0.232275	0.134954
C15orf52	0.673436	-0.330677
C15orf52	0.702254	-0.0240357
C15orf53	0.914068	0.0519418
C15orf54	0.791523	0.454387
C15orf56	0.310941	0.236779
C15orf57	0.0299528	-0.689858
C15orf59	0.840887	-0.0188742
C15orf60	0.123721	-0.288813
C15orf61	0.0926926	-0.377695
C15orf62	0.428265	0.181199
C15orf65	0.0105019	0.56463
C16orf11	0.511405	-0.144411
C16orf13	0.625185	0.254614
C16orf3	0.80056	-0.567302
C16orf45	0.142546	0.419559
C16orf46	0.407595	0.0531836
C16orf47	0.716279	-0.0566105
C16orf52	0.986938	-0.0196954
C16orf54	0.49065	0.129645
C16orf58	0.625777	0.0354363
C16orf59	0.000848676	-2.56183
C16orf62	0.0610794	-0.520409
C16orf70	0.862529	-0.0365288
C16orf71	0.868451	0.106783
C16orf72	0.000405135	-2.08813
C16orf72	0.530962	0.189507
C16orf74	0.625777	0.294349
C16orf78	1	-0.135821
C16orf80	0.835004	-0.0270826
C16orf82	0.146922	-0.255781
C16orf86	0.00497015	-0.760352
C16orf87	0.0319703	-0.58117
C16orf89	0.785085	0.0345041
C16orf90	0.630298	-0.127804
C16orf91	0.0521961	-0.572053
C16orf92	0.234901	-0.411799
C16orf93	0.197383	0.387783
C16orf95	0.890884	-0.148428
C16orf96	0.6654	-0.20771
C16orf97	0.77802	0.33218
C16orf97	0.316283	-0.171639
C16orf97	0.0893326	0.268239
C17orf100	0.809624	-0.00549702
C17orf102	0.437757	0.170583
C17orf103	0.0829072	-1.3006
C17orf104	0.0672112	0.653493
[truncated: 39,053 more rows]

## Sheet: C42Bi_screen_result_gene_level
Gene	Average_p-Value	Average_phenotype_score_log2
A1BG	0.617505	-0.0980228
A1BG	0.95264	0.09159
A1CF	0.323199	-0.212766
A2M	0.258078	-0.371984
A2ML1	0.530414	0.354621
A3GALT2	0.0673483	-0.642179
A4GALT	0.995328	0.00355323
A4GNT	0.704116	0.114553
AAAS	0.673931	0.121358
AACS	0.689886	-0.239983
AADAC	0.442543	0.174149
AADACL2	0.00325499	0.756832
AADACL3	0.486974	-0.428195
AADACL4	0.681891	0.493448
AADAT	0.989989	-0.105316
AAED1	0.362949	0.318328
AAGAB	0.818355	-0.377203
AAK1	0.288075	-0.167258
AAMDC	0.995328	-0.082539
AAMP	0.0135361	-3.81443
AANAT	0.0179594	-0.50932
AAR2	0.397253	-0.478186
AARD	0.210178	0.420182
AARS	0.0191706	-1.80431
AARS2	0.0124677	-2.03609
AARSD1	0.155255	0.30739
AARSD1	0.774957	-0.0183092
AASDH	0.339013	0.631731
AASDHPPT	0.987987	0.237344
AASS	0.162176	-0.42454
AATF	0.00231501	-0.953661
AATK	0.499641	0.104577
ABAT	0.244599	0.418895
ABAT	0.361883	0.113905
ABCA1	0.211399	-0.725341
ABCA10	0.3269	-0.186581
ABCA12	0.0914008	-0.486514
ABCA13	0.0845527	0.319884
ABCA2	0.792167	0.122456
ABCA3	0.0709183	-0.71857
ABCA4	0.258078	-0.0827679
ABCA5	0.422436	-0.247839
ABCA6	0.845468	0.0395066
ABCA7	0.530962	-0.291377
ABCA7	0.894191	0.0141808
ABCA8	0.145067	-0.313009
ABCA9	0.489598	0.0934559
ABCB1	0.328968	0.196474
ABCB10	0.171414	-1.51545
ABCB11	0.788302	-0.0241542
ABCB4	0.874379	-0.171218
ABCB5	0.494371	0.342039
ABCB6	0.415216	-0.268557
ABCB7	0.00011553	-3.61488
ABCB8	0.924028	0.275385
ABCB9	0.256672	0.11241
ABCB9	0.521599	0.0815412
ABCC1	0.096824	0.375468
ABCC10	0.0254092	0.811728
ABCC11	0.00177204	0.78753
ABCC11	0.44603	-0.254066
ABCC12	0.0749279	0.421246
ABCC2	0.491177	-0.442621
ABCC3	0.740453	-0.569215
ABCC4	0.61515	-0.187893
ABCC5	0.444534	-0.302033
ABCC6	0.385067	-0.174449
ABCC8	0.805736	-0.340487
ABCC9	0.566077	-0.147748
ABCD1	0.576311	-0.157316
ABCD2	0.343681	0.167895
ABCD3	0.618094	0.0439639
ABCD4	0.90611	-0.214131
ABCE1	0.0149934	-2.92463
ABCF1	0.542544	-1.83258
ABCF1	0.852678	0.173561
ABCF2	0.141862	0.222256
ABCF3	0.0974985	-0.414333
ABCG1	0.202668	0.488874
ABCG2	0.0386502	0.464161
ABCG4	0.302366	0.345257
ABCG5	0.832925	0.131581
ABCG8	0.957971	0.145447
ABHD1	0.411871	0.2448
ABHD10	0.0362817	-0.47508
ABHD11	0.418576	-0.00840443
ABHD12	0.780587	-0.0290778
ABHD12B	0.481747	0.345752
ABHD13	0.612799	-0.272884
ABHD14A	0.847433	0.0297385
ABHD14B	0.223246	-0.588394
ABHD14B	0.103031	0.387092
ABHD15	0.409017	-0.388746
ABHD16A	0.375697	-0.500781
ABHD16B	0.624327	0.142575
ABHD17A	0.891545	0.0834622
ABHD17B	0.959971	-0.0395241
ABHD17C	0.881388	0.140362
ABHD2	0.323609	0.128813
ABHD3	0.806384	-0.159561
ABHD4	0.394461	-0.354304
ABHD5	0.131716	-0.591051
ABHD6	0.823267	-0.192535
ABHD8	0.794102	-0.0960644
ABI1	0.730367	0.130171
ABI2	0.39959	-0.187188
ABI3	0.164196	0.500143
ABI3BP	0.366304	-0.419334
ABL1	0.384323	0.148238
ABL2	0.833045	0.99905
ABL2	0.580314	0.247644
ABLIM1	0.242907	-0.26845
ABLIM2	0.0179594	0.526966
ABLIM3	0.733514	0.0767495
ABO	0.758211	-0.159142
ABO	0.218827	-0.700212
ABR	0.44304	-0.0487141
ABRA	0.736665	0.0840587
ABRACL	0.806384	-0.241672
ABT1	0.140957	-0.401942
ABTB1	0.0160647	-0.506201
ABTB2	0.95264	0.0450547
ACAA1	0.555932	0.139859
ACAA2	0.0971608	-0.458557
ACACA	0.0479871	0.105361
ACACB	0.678825	-0.0993966
ACACB	0.293039	-0.221545
ACAD10	0.491177	-0.220859
ACAD11	0.0339619	-0.428091
ACAD8	0.504436	0.114504
ACAD9	0.698535	0.1031
ACADL	0.680664	0.148652
ACADM	0.651478	0.224121
ACADS	0.21478	0.326603
ACADSB	0.643663	-0.10504
ACADVL	0.525492	0.165886
ACAN	0.56325	0.0604604
ACAP1	0.262327	-0.410256
ACAP2	0.0445973	-0.661361
ACAP3	0.171414	-0.290254
ACAT1	0.258078	0.452998
ACAT2	0.341554	-0.422313
ACBD3	0.990656	0.104757
ACBD4	0.504971	0.116965
ACBD4	0.383023	-0.165307
ACBD5	0.427777	0.161539
ACBD6	0.80056	-0.132548
ACBD7	0.265545	-0.468946
ACCS	0.133006	-0.287528
ACCSL	0.60591	-0.0402162
ACD	0.150688	-1.19177
ACE	0.579169	-0.178695
ACE	0.503902	0.171019
ACE2	0.452547	0.815745
ACER1	0.293423	0.20589
ACER2	0.322381	-0.178573
ACER3	0.558741	-0.0750535
ACHE	0.295349	-0.38453
ACHE	0.243582	-0.265346
ACIN1	0.419206	0.550287
ACIN1	0.0478927	0.700158
ACKR2	0.212011	0.306163
ACKR3	0.893529	0.141621
ACKR3	0.57289	0.131125
ACKR4	0.151403	-0.664059
ACLY	0.0170469	-0.769442
ACMSD	0.254922	-0.162502
ACN9	0.847433	-0.119917
ACO1	0.199719	-0.493526
ACO2	0.55481	0.121342
ACOT1	0.211093	0.247838
ACOT11	0.249379	0.0919313
ACOT11	0.630526	0.0533254
ACOT12	0.498579	-0.234336
ACOT13	0.806384	-0.189047
ACOT2	0.965971	-0.0550583
ACOT4	0.94931	-0.130555
ACOT6	0.354009	0.182224
ACOT7	0.530962	-0.116601
ACOT8	0.67271	-0.20562
ACOT9	0.579742	-0.121142
ACOX1	0.172464	-0.335191
ACOX2	0.781871	-0.147888
ACOX2	0.368082	0.0825276
ACOX3	0.964638	0.00528625
ACOX3	0.7172	-0.253415
ACOXL	0.810921	0.0604944
ACP1	0.562686	-1.06604
ACP2	0.155986	-0.752403
ACP5	0.986652	-0.136879
ACP5	0.33313	0.224108
ACP6	0.108257	-0.311898
ACPL2	0.132153	-0.273026
ACPP	0.449031	-0.445994
ACPT	0.179951	-0.416358
ACR	0.730367	-0.00344969
ACRBP	0.640069	0.0447707
ACRC	0.629337	0.422739
ACRV1	0.993993	0.00168322
ACSBG1	0.955972	0.0538341
ACSBG2	0.770334	-0.333785
ACSF2	0.218827	-0.370149
ACSF3	0.762033	-0.0587371
ACSL1	0.272064	-0.215408
ACSL3	0.319932	0.185828
ACSL4	0.601688	-0.0740795
ACSL5	0.796038	-0.0851444
ACSL5	0.616916	-0.260067
ACSL6	0.190494	0.161712
ACSL6	0.291506	-0.175627
ACSM1	0.322381	0.167104
ACSM2A	0.835004	0.0261893
ACSM2B	0.614098	-0.275096
ACSM3	0.19277	0.175429
ACSM4	0.367192	0.285931
ACSM5	0.414258	0.206558
ACSS1	0.604019	-0.489287
ACSS2	0.779303	0.102163
ACSS3	0.893529	-0.138991
ACTA1	0.70909	0.0601173
ACTA1	0.724714	-0.097567
ACTA2	0.266985	-0.291639
ACTA2	0.418612	-0.184019
ACTB	0.122343	-0.52571
ACTBL2	0.618094	-0.0373881
ACTC1	0.707845	0.077888
ACTG1	0.200013	-0.705876
ACTG2	0.649671	0.0824295
ACTG2	0.764584	0.155686
ACTL10	0.53536	-0.168919
ACTL6A	0.000156216	-2.91963
ACTL6B	0.159927	0.217524
ACTL7A	0.344535	-0.309879
ACTL7B	0.450536	0.250052
ACTL8	0.953973	-0.475852
ACTL9	0.484879	-0.204347
ACTN1	0.396321	0.43758
ACTN2	0.834351	0.225628
ACTN3	0.546432	-0.114425
ACTN4	0.831087	-0.0334524
ACTR10	0.325252	-0.866728
ACTR1A	0.322381	-0.311171
ACTR1B	0.418095	-0.155702
ACTR2	0.17591	-1.29175
ACTR3	0.120133	-0.538751
ACTR3B	0.304317	-0.510525
ACTR3C	0.375652	-0.184215
ACTR5	0.697297	-0.130498
ACTR6	0.0215697	-2.92385
ACTR8	0.023192	-1.45801
ACTRT1	0.655703	-0.0627205
ACTRT2	0.506575	-0.222362
ACTRT3	0.51302	-0.213835
ACVR1	0.991324	-0.0280611
ACVR1B	0.971974	0.158014
ACVR1C	0.305895	0.206026
ACVR2A	0.171676	0.275685
ACVR2B	0.537013	0.141639
ACVRL1	0.173784	-0.305522
ACY1	0.70909	-0.209943
ACY3	0.97064	0.104225
ACY3	0.319526	-0.245581
ACYP1	0.411871	-0.094595
ACYP1	0.673931	-0.159101
ACYP2	0.730996	0.113787
ADA	0.912741	-0.0303249
ADAD1	0.274261	-0.219779
ADAD2	0.24426	0.193935
ADAL	0.427335	0.21243
ADAM10	0.331045	-1.27318
ADAM11	0.495399	0.106878
ADAM12	0.551451	-0.204271
ADAM15	0.953307	-0.175041
ADAM17	0.807031	-0.0898224
ADAM18	0.97064	-0.139693
ADAM19	0.819363	0.0722501
ADAM2	0.00463233	0.555093
ADAM20	0.405703	0.223393
ADAM21	0.432667	0.0466935
ADAM22	0.313062	0.237546
ADAM23	0.824569	0.0580675
ADAM28	0.6776	-0.22763
ADAM29	0.671489	0.191729
ADAM30	0.635886	0.324775
ADAM32	0.359246	-0.218482
ADAM33	0.676988	-0.141333
ADAM7	0.388911	-0.0816623
ADAM8	0.776097	0.122837
ADAM9	0.957971	-0.142487
ADAMDEC1	0.251102	0.138128
ADAMTS1	0.775456	-0.0713943
ADAMTS1	0.0351055	0.509948
ADAMTS10	0.907436	-0.0536562
ADAMTS12	0.772253	-0.0588849
ADAMTS13	0.309465	-0.118237
ADAMTS14	0.497518	0.104532
ADAMTS15	0.324019	0.243957
ADAMTS16	0.0468647	-1.6478
ADAMTS16	0.141183	-0.282389
ADAMTS17	0.440558	-0.122483
ADAMTS18	0.997998	0.0490572
ADAMTS19	0.0802705	0.282766
ADAMTS2	0.536462	-0.135959
ADAMTS20	0.887579	-0.0720627
ADAMTS3	0.0370338	-0.396158
ADAMTS4	0.622226	0.170017
ADAMTS5	0.643063	-0.136535
ADAMTS6	0.197674	-0.385858
ADAMTS7	0.914068	-0.0696775
ADAMTS8	0.269516	0.189917
ADAMTS9	0.171938	-0.466931
ADAMTSL1	0.823918	-0.107194
ADAMTSL2	0.67271	0.674847
ADAMTSL3	0.20866	-0.265959
ADAMTSL4	0.945314	-0.296559
ADAMTSL5	0.777379	-0.174129
ADAP1	0.808327	-0.0683975
ADAP2	0.112171	0.246927
ADAR	0.594717	-0.082689
ADAR	0.403345	-0.22818
ADARB1	0.0685981	-0.517253
ADARB2	0.195644	-0.227048
ADAT1	0.303923	-0.25851
ADAT2	0.959304	-0.616203
ADAT3	0.189928	-0.421823
ADAT3	0.0684711	-0.643332
ADC	0.189363	-0.614613
ADCK1	0.176981	-0.516492
ADCK2	0.402874	-0.13319
ADCK3	0.0779844	0.26043
ADCK4	0.618094	-0.370967
ADCK5	0.769695	-0.113901
ADCY1	0.436109	0.139545
ADCY10	0.469329	-0.258629
ADCY2	0.409967	-0.310688
ADCY3	0.249723	0.182542
ADCY4	0.295735	-0.252817
ADCY5	0.176178	-0.549058
ADCY6	0.203261	-0.680236
ADCY7	0.550892	-0.232634
ADCY8	0.833698	-0.118497
ADCY9	0.538117	-0.164446
ADCYAP1	0.454058	-0.206194
ADCYAP1R1	0.520129	-0.105596
ADD1	0.991991	-0.00114488
ADD2	0.612799	0.0927889
ADD3	0.333966	-0.0668815
ADGB	0.784442	-1.22994
ADH1A	0.86516	0.0979256
ADH1B	0.707845	-0.315709
ADH1C	0.112549	-0.246389
ADH4	0.441634	0.153578
ADH5	0.415695	0.134367
ADH6	0.485402	-0.121772
ADH7	0.813996	-0.0956062
ADHFE1	0.820013	-0.109076
ADI1	0.471901	-0.215028
ADIG	0.8599	-0.0552774
ADIPOQ	0.0319034	0.501864
ADIPOR1	0.0413284	-0.65895
ADIPOR2	0.701633	0.0747385
ADIRF	0.423404	-0.071399
ADK	0.72346	-0.259958
ADK	0.910088	-0.16519
ADM	0.54866	0.0453454
ADM2	0.286938	-0.569628
ADM5	0.0370089	-0.647626
ADNP	0.343681	-0.541482
ADNP2	0.844813	0.0547327
ADO	0.478107	0.138111
ADORA1	0.713453	0.0315001
ADORA2A	0.113119	-0.459928
ADORA2B	0.217576	-0.441289
ADORA3	0.781229	-0.35865
ADORA3	0.143458	0.207737
ADPGK	0.142317	0.362219
ADPRH	0.602853	0.116894
ADPRHL1	0.729738	-0.0494157
ADPRHL1	0.471386	-0.196383
ADPRHL2	0.171152	-0.93829
ADPRM	0.0535603	-0.494704
ADRA1A	0.711582	-0.262158
ADRA1B	0.938657	0.139811
ADRA1D	0.713453	-0.0856906
ADRA2A	0.727225	0.0703837
ADRA2B	0.230969	0.303009
ADRA2C	0.317902	-0.308055
ADRB1	0.307082	-0.203484
ADRB2	0.268067	-0.318402
ADRB3	0.524401	-0.171592
ADRBK1	0.837617	-0.066653
ADRBK2	0.0526028	0.493127
ADRM1	0.319119	-0.787116
ADSL	0.0239638	-1.8372
ADSS	0.457596	-0.248114
ADSSL1	0.660544	-0.118201
ADTRP	0.987987	-0.0958534
AEBP1	0.505505	0.244649
AEBP2	0.0299528	-0.579316
AEN	0.0988588	-0.248343
AES	0.347961	0.306905
AFAP1	0.491421	-0.128335
AFAP1L1	0.0494156	0.337614
AFAP1L2	0.674542	-0.086367
AFF1	0.0475167	0.469718
AFF2	0.572321	0.0394175
AFF3	0.473965	-0.257105
AFF4	0.944648	-0.129765
AFG3L2	0.000127539	-2.71769
AFM	0.407121	0.153938
AFMID	0.294192	0.362546
AFP	0.337325	-0.192714
AFP	0.0978372	0.633355
AFTPH	0.403816	0.26185
AGA	0.544764	0.0850827
AGAP1	0.506865	-0.111761
AGAP10	0.464801	0.216658
AGAP11	0.772894	-0.388263
AGAP2	0.204751	-0.293673
AGAP3	0.0798378	0.475754
AGAP9	0.464801	0.216658
AGBL1	0.564946	0.0814036
AGBL1	0.447529	-0.157592
AGBL2	0.863187	-0.064265
AGBL3	0.299226	-0.188088
AGBL4	0.184059	0.412041
AGBL5	0.0162496	-0.549321
AGBL5	0.977978	-0.139012
AGER	0.217761	0.186122
AGFG1	0.629337	-0.176076
AGFG2	0.114649	-0.427566
AGGF1	0.733514	-0.0432881
AGK	0.484357	-0.106997
AGL	0.105348	-0.297831
AGMAT	0.253529	-0.12824
AGMO	0.940654	-0.016669
AGO1	0.224201	-0.339922
AGO2	0.39772	-0.160091
AGO3	0.924028	-0.151495
AGO4	0.741717	0.0398044
AGPAT1	0.00634314	-0.783916
AGPAT1	0.394925	-0.580082
AGPAT2	0.733514	-0.0930101
AGPAT3	0.882955	-0.0120644
AGPAT4	0.107707	-0.544389
AGPAT5	0.195933	-0.858219
AGPAT6	0.896176	0.140113
AGPAT9	0.372998	0.334646
AGPS	0.537565	0.403349
AGR2	0.771614	-0.196204
AGR3	0.012562	0.501619
AGRN	0.943316	0.0691246
AGRP	0.0603828	-0.989683
AGT	0.912741	-0.0146542
AGTPBP1	0.555371	-0.736543
AGTR1	0.21633	-0.290509
AGTR2	0.195355	0.514695
AGTRAP	0.714077	-0.567895
AGXT	0.517341	0.179949
AGXT2	0.250841	-0.244504
AHCTF1	0.546988	-0.148493
AHCY	0.341979	-0.506016
AHCYL1	0.316283	0.797796
AHCYL1	0.978645	-0.108935
AHCYL2	0.56043	0.0615416
AHDC1	0.716575	0.0742652
AHI1	0.179137	0.503488
AHNAK	0.498579	-0.226526
AHNAK	0.140957	-0.342681
AHNAK2	0.689886	0.0882445
AHNAK2	0.282641	-0.487927
AHR	0.0371858	-0.374164
AHRR	0.466764	-0.146918
AHSA1	0.524947	0.0775218
AHSA2	0.885597	0.055279
AHSG	0.537013	0.116709
AHSP	0.709713	0.111647
AICDA	0.792812	-0.0704982
AIDA	0.481756	-0.322796
AIF1	0.882955	0.00371349
AIF1L	0.973975	-0.18836
AIFM1	0.639471	0.0546773
AIFM2	0.393069	0.136685
AIFM3	0.595876	-0.0132098
AIFM3	0.282794	-0.411662
AIG1	0.435617	-0.178419
AIM1	0.590668	-0.0764867
AIM1L	0.63708	0.139654
AIM1L	0.801853	0.045803
AIM2	0.655099	-0.151683
AIMP1	0.809624	0.0415
AIMP2	0.219455	-0.378844
AIP	0.0177575	-0.652214
AIPL1	0.37255	0.175519
AIRE	0.717825	0.0806137
AJAP1	0.701013	0.0481246
AJUBA	0.833045	0.00813695
AK1	0.688654	0.0987075
AK2	0.254573	0.0641333
AK3	0.0152728	-0.809868
AK4	0.383409	0.239827
AK5	0.920043	0.0490773
AK7	0.727853	-0.107891
AK8	0.30196	0.241949
AK9	0.928813	-0.0270778
AKAP1	0.231621	-0.376053
AKAP10	0.079694	0.397535
AKAP11	0.810921	-0.459078
AKAP12	0.824569	-0.115288
AKAP12	0.674542	0.053527
AKAP13	0.51302	-0.240434
AKAP14	0.934665	0.0777471
AKAP17A	0.900613	0.00491362
AKAP2	0.941319	-0.0244196
AKAP3	0.319119	0.904302
AKAP3	0.179137	-0.305197
AKAP4	0.163184	-0.666172
AKAP5	0.719076	0.431602
AKAP6	0.132791	-0.521141
AKAP7	0.604019	-0.163083
AKAP8	0.616916	0.034554
AKAP8L	0.218827	-0.170035
AKAP9	0.772894	-0.0650935
AKIP1	0.409492	-0.262292
AKIRIN1	0.00464446	0.6975
AKIRIN2	0.764584	-0.0782079
AKNA	0.345389	0.285775
AKNA	0.152359	-0.267884
AKNAD1	0.601688	0.501103
AKR1A1	0.508182	0.0300957
AKR1B1	0.882955	-0.0760705
AKR1B10	0.0132256	-0.678928
AKR1B15	0.480706	-0.144545
AKR1C1	0.727225	0.0928645
AKR1C2	0.520685	-0.139318
AKR1C2	0.243921	-0.502542
AKR1C3	0.966638	0.0192064
AKR1C4	0.527677	-0.225662
AKR1D1	0.694205	-0.0235713
AKR1E2	0.087923	0.419256
AKR7A2	0.587783	-0.137313
AKR7A3	0.56043	-0.10181
AKT1	0.011807	-0.929897
AKT1S1	0.740169	0.0161856
AKT2	0.32279	-0.213516
AKT3	0.479145	-0.196021
AKTIP	0.0358367	-0.489196
ALAD	0.00566962	-0.768869
ALAS1	0.272429	-2.10071
ALAS2	0.0518927	0.683688
ALB	0.918715	0.137418
ALB	0.368527	-0.39968
ALCAM	0.591245	-0.195225
ALDH16A1	0.595496	0.190448
ALDH18A1	0.00438411	-0.929314
ALDH1A1	0.504436	0.216513
ALDH1A2	0.424374	0.0996475
ALDH1A3	0.229345	-1.19811
ALDH1A3	0.685577	-0.25094
ALDH1B1	0.584331	-0.0769494
ALDH1L1	0.846123	-0.0663566
ALDH1L2	0.266624	-0.299107
ALDH2	0.938657	0.0186231
ALDH3A1	0.290741	-0.736922
ALDH3A2	0.273161	-0.205238
ALDH3B1	0.694205	-0.0568837
ALDH3B2	0.518966	0.0822129
ALDH4A1	0.446529	0.333854
ALDH5A1	0.548734	0.0881097
ALDH6A1	0.0362072	0.494112
ALDH7A1	0.333966	-0.203727
ALDH8A1	0.174579	-0.0757252
ALDH9A1	0.236553	0.299091
ALDOA	0.598198	-0.126721
ALDOB	0.601688	-0.119454
ALDOB	0.19277	0.279245
ALDOC	0.647866	-0.0946764
ALG1	0.433649	0.165241
ALG10	0.22484	-0.108135
ALG10B	0.544764	-0.294565
ALG11	0.260196	-0.40814
ALG12	0.914732	0.0532786
ALG13	0.60811	0.0815942
ALG14	0.864502	0.0488326
ALG1L	0.973507	0.101764
ALG2	0.693588	0.111065
ALG3	0.836964	-0.193435
ALG5	0.269153	0.0539665
ALG6	0.0157003	-0.563929
ALG8	0.864439	0.0443537
ALG9	0.392606	0.208315
ALK	0.32814	-0.323744
ALKBH1	0.200013	0.154378
ALKBH2	0.6654	-0.120096
ALKBH3	0.74678	-0.0476334
ALKBH4	0.897499	0.0449841
ALKBH5	0.828479	-0.802327
ALKBH6	0.855959	0.333222
ALKBH7	0.139159	-0.480316
ALKBH8	0.0527049	-0.642795
ALLC	0.59298	-0.22173
ALMS1	0.361003	-0.437863
ALOX12	0.59936	0.169576
ALOX12B	0.162932	0.289222
ALOX15	0.887579	-0.0965921
ALOX15B	0.456584	-1.10504
ALOX5	0.737927	0.139674
ALOX5AP	0.0730343	-0.588555
ALOXE3	0.492758	-0.140072
ALPI	0.140056	0.383744
ALPK1	0.0659596	0.490408
ALPK2	0.039691	-0.422777
ALPK3	0.587783	0.115521
ALPL	0.250412	0.320764
ALPL	0.0953201	0.205484
ALPP	0.76267	-0.0599275
ALPPL2	0.405231	0.289906
ALS2	0.361883	-0.022578
ALS2CL	0.0763049	-0.519867
ALS2CR11	0.985317	0.0279759
ALS2CR12	0.896176	-0.0637459
ALX1	0.360563	0.144936
ALX3	0.851366	-0.103036
ALX4	0.843504	0.0183891
ALYREF	0.452044	-0.252255
AMACR	0.507111	-0.0476567
AMBN	0.865175	-0.165039
AMBP	0.190777	0.298755
AMBRA1	0.172991	0.464635
AMD1	0.212931	-0.415889
AMDHD1	0.754394	0.0985927
AMDHD2	0.134524	0.342663
AMELX	0.334804	-0.249055
AMELY	0.801206	-0.0887879
AMER1	0.458103	-0.105011
AMER2	0.219455	0.330469
AMER3	0.165979	-0.801422
AMFR	0.11542	-0.378345
AMH	0.756302	-0.0446647
AMHR2	0.309067	-0.367137
AMICA1	0.0395304	-1.38512
AMIGO1	0.400058	-0.184446
AMIGO2	0.54532	-0.443144
AMIGO3	0.390756	-0.192946
AMIGO3	0.831087	-0.249176
AMMECR1	0.778662	-0.0561342
AMMECR1L	0.640667	-0.163422
AMN	0.707845	-0.147345
AMN	0.978645	-0.0445138
AMN1	0.852022	0.0252598
AMOT	0.44853	0.338319
AMOTL1	0.94931	-0.0382127
AMOTL2	0.808327	0.0562903
AMPD1	0.610453	0.163623
AMPD2	0.868451	-0.088588
AMPD2	0.820013	-0.190867
AMPD3	0.14576	0.230624
AMPH	0.583182	-0.00529932
AMT	1	-0.0880582
AMTN	0.425831	0.211927
AMY1B	0.866476	0.101267
AMY2A	0.34113	-0.337477
AMY2B	0.827827	0.21794
AMZ1	0.968639	-0.576745
AMZ2	0.0550994	0.461729
ANAPC1	0.0792638	-1.03953
ANAPC10	0.165723	-1.61065
ANAPC11	0.358808	-0.0882685
ANAPC13	0.892212	0.0491196
ANAPC15	0.071659	0.476272
ANAPC16	0.678213	-0.000507213
ANAPC2	0.987987	-0.333161
ANAPC4	0.000737428	-3.01954
ANAPC5	0.00456015	-4.37169
ANAPC7	0.394925	-0.168632
ANG	0.400996	0.149459
ANGEL1	0.281297	0.171987
ANGEL2	0.435617	1.95085
ANGPT1	0.256321	0.149892
ANGPT2	0.821314	-0.18154
ANGPT4	0.630526	0.137153
ANGPTL1	0.0470502	-0.30625
ANGPTL2	0.650274	-0.128031
ANGPTL3	0.249723	-0.315249
ANGPTL4	0.712829	-0.0437989
ANGPTL5	0.366414	0.164532
ANGPTL6	0.0519937	-0.597659
ANGPTL7	0.29325	-0.583354
ANHX	0.253943	-0.116098
ANK1	0.0472364	-0.805148
ANK2	0.543653	-0.118434
ANK3	0.570047	-0.235525
ANKAR	0.621044	0.0584344
ANKDD1A	0.0818736	-0.346048
ANKDD1B	0.0467722	-0.743436
ANKEF1	0.148561	-0.29279
ANKFN1	0.639634	0.147847
ANKFY1	0.198256	-0.215155
ANKH	0.856355	-0.0411833
ANKHD1	0.605187	-0.177397
ANKHD1-EIF4EBP3	0.605187	-0.177397
ANKIB1	0.413303	-1.3916
ANKK1	0.896176	0.120141
ANKLE1	0.629932	-0.114754
ANKLE2	0.687422	0.0593667
ANKMY1	0.394917	0.281836
ANKMY2	0.602853	0.0315673
ANKRA2	0.869109	0.0692428
ANKRD1	0.651478	-0.107664
ANKRD10	0.428753	0.145623
ANKRD11	0.926022	-0.0733861
ANKRD12	0.760121	-0.12239
ANKRD13A	0.675153	0.0996501
ANKRD13B	0.643663	0.0797939
ANKRD13C	0.987319	-0.033
ANKRD13D	0.245958	0.250294
ANKRD16	0.936661	-0.284742
ANKRD17	0.886258	-0.00487718
ANKRD18A	0.287317	-0.552157
ANKRD18B	0.576311	-0.635225
ANKRD2	0.787015	-0.189417
ANKRD22	0.336483	0.426468
ANKRD23	0.670879	-0.098324
ANKRD23	0.036506	0.423253
ANKRD24	0.809624	0.641641
ANKRD26	0.285049	0.263216
ANKRD27	0.0562763	0.401943
ANKRD28	0.222611	0.348576
ANKRD29	0.039691	-0.489905
ANKRD30A	0.95264	0.0292551
ANKRD30B	0.0188296	-0.54408
ANKRD31	0.493286	0.233967
ANKRD32	0.0798378	0.27089
ANKRD33	0.541989	-0.224742
ANKRD33B	0.327313	0.230014
ANKRD34A	0.328968	0.199149
ANKRD34A	0.799267	0.0642626
ANKRD34B	0.76267	0.0361309
ANKRD34B	0.877676	1.31548e-05
ANKRD34C	0.950396	0.0485362
ANKRD35	0.749315	0.0419539
ANKRD36	0.824569	0.102862
ANKRD36C	0.792167	-0.0757586
ANKRD37	0.912078	-0.109759
ANKRD39	0.640069	-0.211573
ANKRD40	0.705358	0.101922
ANKRD42	0.042338	0.418426
ANKRD44	0.529866	0.123826
ANKRD44	0.880315	-0.0115315
ANKRD45	0.121939	0.57442
ANKRD46	0.570615	-0.122919
ANKRD49	0.388538	-0.0841997
ANKRD50	0.389833	-0.177475
ANKRD52	0.642982	-0.0999622
ANKRD53	0.873061	0.125527
ANKRD54	0.946645	-0.0734732
ANKRD55	0.985985	0.0122056
ANKRD6	0.0635457	0.353429
ANKRD60	0.280551	0.264968
ANKRD61	0.378408	-0.25587
ANKRD62	0.115227	0.345445
ANKRD63	0.144853	-0.651715
ANKRD65	0.876357	-0.454442
ANKRD65	0.969973	-0.189572
ANKRD66	0.963971	-0.0287019
ANKRD7	0.958638	-0.00414335
ANKRD7	0.849399	-0.0505365
ANKRD9	0.057474	0.587459
ANKS1A	0.908762	-0.093187
ANKS1B	0.365417	-0.0650437
ANKS3	0.720327	-0.0406406
ANKS4B	0.0648094	-0.62437
ANKS6	0.235561	0.222016
ANKUB1	0.544764	-0.153233
ANKZF1	0.567777	-0.255148
ANLN	0.00868793	-1.4765
ANO1	0.32443	0.72855
ANO10	0.256672	-0.313987
ANO2	0.353575	-0.149491
ANO3	0.376425	0.276932
ANO4	0.0334717	0.568448
ANO5	0.755666	-0.0387578
ANO6	0.347854	-0.1715
ANO7	0.650274	-0.0125709
ANO8	0.398187	0.304673
ANO9	0.679438	0.19666
ANP32A	0.257726	-0.215032
ANP32B	0.0203167	-0.429965
ANP32D	0.136276	0.554952
ANP32E	0.828479	0.0880208
ANPEP	0.607525	0.0537535
ANPEP	0.690502	0.0894889
ANTXR1	0.57517	0.104397
ANTXR2	0.638873	-0.0319826
ANXA1	0.992658	-0.0240058
ANXA10	0.965305	-0.0634504
ANXA11	0.966638	-0.0557914
ANXA13	0.740453	-0.0472432
ANXA2	0.0314388	-0.683227
ANXA2R	0.412243	-0.924844
ANXA3	0.959971	-0.0459687
ANXA4	0.762033	-0.173059
ANXA5	0.660544	0.355669
ANXA6	0.0713111	0.407212
ANXA7	0.642464	-0.108302
ANXA8	0.317094	-0.272486
ANXA8L1	0.62637	-0.115692
ANXA9	0.972641	0.0344893
AOAH	0.918051	0.00485646
AOC1	0.167261	0.359538
AOC1	0.559708	0.203257
AOC2	0.746146	0.0912246
AOC3	0.640069	-0.157847
AOX1	0.805736	-0.147627
AOX1	0.0730343	-0.449619
AP1AR	0.863187	0.0584657
AP1B1	0.111229	-0.6693
AP1G1	0.592402	-0.0942841
AP1G2	0.187396	-0.103791
AP1M1	0.0522975	0.390003
AP1M2	0.828479	0.138127
AP1S1	0.0127651	-0.487803
AP1S2	0.627556	-0.143027
AP1S3	0.82522	0.14244
AP2A1	0.158687	-0.621142
AP2A2	0.104631	-0.464734
AP2B1	0.332712	-0.284994
AP2M1	0.0232428	-3.44655
AP2M1	0.913405	0.123703
AP2S1	0.0336111	-1.00343
AP3B1	0.0672112	0.349126
AP3B2	0.26126	0.161148
AP3D1	0.0613108	-1.58839
AP3M1	0.0425937	-0.381657
AP3M2	0.881635	0.0828466
AP3S1	0.483312	0.0819342
AP3S2	0.0427166	-0.317901
AP4B1	0.514099	0.0865977
AP4E1	0.516259	-0.116632
AP4M1	0.232602	0.243716
AP4S1	0.188263	-0.594598
AP5B1	0.32034	-0.464856
AP5M1	0.416174	0.209137
AP5S1	0.298059	0.419918
AP5Z1	0.383866	0.124259
APAF1	0.44853	-0.0874539
APBA1	0.667833	-0.618177
APBA2	0.304317	0.246669
APBA3	0.541989	-0.296761
APBB1	0.954639	-0.013573
APBB1IP	0.479145	-0.30265
APBB2	0.747413	-0.0869333
APBB3	0.237549	-0.443898
APC	0.980646	0.0072222
APC	0.229021	-0.325372
APC2	0.583756	0.0743389
APC2	0.557055	0.226214
APCDD1	0.816763	-0.02438
APCDD1L	0.297283	0.155172
APCS	0.978645	-0.0977563
APEH	0.943316	-0.00636346
APEX1	0.517882	0.0573728
APEX2	0.237954	-0.284966
APH1A	0.357058	-0.523604
APH1B	0.235892	-0.176243
API5	0.591245	-0.130483
APIP	0.464207	-0.276911
APITD1	0.967972	-0.0951771
APITD1-CORT	0.967972	-0.0951771
APLF	0.318713	0.122583
APLN	0.714701	0.0559299
APLNR	0.308669	-0.352968
APLP1	0.620454	0.0854507
APLP2	0.882955	0.0232357
APMAP	0.106069	0.383644
APOA1	0.48279	-0.224561
APOA1BP	0.857273	0.0101605
APOA2	0.295735	-0.268883
APOA4	0.210483	0.367971
APOA5	0.363206	-0.231518
APOB	0.370312	0.293365
APOBEC1	0.484879	0.220115
APOBEC2	0.179137	-0.741696
APOBEC3A	0.127902	-0.655296
APOBEC3A_B	0.127902	-0.655296
APOBEC3B	0.284673	-0.223652
APOBEC3C	0.971974	-0.0354199
APOBEC3D	0.971974	-0.0354199
APOBEC3F	0.333966	-0.3424
APOBEC3G	0.769055	-0.15457
APOBEC3H	0.643757	-0.0765168
APOBEC4	0.149032	0.413054
APOBR	0.979979	-0.0702276
APOBR	0.661757	-0.138095
APOC1	0.888901	0.0663128
APOC2	0.599942	-0.132135
APOC3	0.263754	0.296038
APOC4	0.982648	-0.0206832
APOD	0.43414	-0.437959
APOE	0.76574	-0.213989
APOF	0.011807	-0.778184
APOH	0.00615266	-0.859548
APOH	0.465741	0.234009
APOL1	0.462677	-0.245811
APOL2	0.664792	-0.416754
APOL3	0.269879	-0.273702
APOL4	0.754394	-0.102437
APOL5	0.414737	-0.220047
APOL6	0.316283	0.0399266
APOLD1	0.454563	-0.158803
APOM	0.0927675	-0.823788
APOO	0.734144	-0.225143
APOOL	0.0516913	-0.595167
APOPT1	0.734144	0.102931
APP	0.396321	0.203361
APPBP2	0.44603	0.154832
APPL1	0.336483	0.353014
APPL2	0.763946	0.0432192
APRT	0.628743	-0.225748
APTX	0.73919	-0.0540588
APTX	0.49487	0.226595
AQP1	0.619864	-0.0361783
AQP10	0.943982	0.0655967
AQP11	0.547545	0.194492
AQP12A	0.240888	-0.259372
AQP12B	0.928813	0.0154158
AQP2	0.23888	0.326212
AQP3	0.0731452	-0.444221
AQP3	0.65442	0.0359342
AQP4	0.0779844	0.519299
AQP5	0.449532	-0.33515
AQP6	0.146689	0.242865
AQP7	0.816113	-0.0861805
AQP8	0.0375682	-0.344573
AQP9	0.869768	-0.0134033
AQPEP	0.937326	0.173861
AQR	0.000819881	-4.46801
AR	0.000111261	-4.62489
ARAF	0.894191	-0.0984349
ARAP1	0.0333327	0.424867
ARAP1	0.161925	0.320729
ARAP2	0.781229	0.0862636
ARAP3	0.767777	-0.0682425
ARC	0.390756	-0.0933999
ARCN1	0.000113183	-5.99381
AREG	0.656307	-0.230604
AREL1	0.901472	-0.554474
ARF1	0.995995	0.121981
ARF3	0.0749279	-0.460787
ARF4	0.939988	0.120965
ARF5	0.699774	0.154925
ARF5	0.537565	-0.270788
ARF6	0.436109	-0.195822
ARF6	0.144605	-1.23019
ARFGAP1	0.315476	0.400847
ARFGAP2	0.393533	-0.208598
ARFGAP3	0.238214	-0.177432
ARFGEF1	0.359685	-0.257734
ARFGEF2	0.550334	-0.393781
ARFIP1	0.096824	-0.508866
ARFIP2	0.0051807	0.55277
ARFRP1	0.416654	0.122281
ARG1	0.559304	0.234259
ARG2	0.492758	-0.132252
ARGFX	0.972641	1.04767
ARGLU1	0.15902	-1.58799
ARHGAP1	0.820664	-0.113102
ARHGAP10	0.0877675	-0.440142
ARHGAP11A	0.0511906	-0.441472
ARHGAP11B	0.371653	-0.090333
ARHGAP12	0.445032	-0.235145
ARHGAP15	0.0697503	0.379519
ARHGAP17	0.303923	-0.192622
ARHGAP18	0.848744	-0.014514
ARHGAP19	0.33313	0.406541
ARHGAP20	0.914068	-0.191091
ARHGAP21	0.957971	-0.0716055
ARHGAP22	0.737927	-0.498595
ARHGAP23	0.898823	0.0100928
ARHGAP24	0.654495	-0.113185
ARHGAP25	0.396787	-0.238911
ARHGAP26	0.994661	0.150615
ARHGAP27	0.0961533	0.361977
ARHGAP27	0.807679	0.114661
ARHGAP28	0.280178	-0.275771
ARHGAP29	0.0200024	-0.704807
ARHGAP30	0.440558	0.201475
ARHGAP31	0.297134	0.143707
ARHGAP32	0.289216	-0.265665
ARHGAP33	0.152839	-0.564935
ARHGAP35	0.0202715	0.500719
ARHGAP36	0.0436653	0.627599
ARHGAP39	0.579169	0.0396053
ARHGAP4	0.151772	-0.82145
ARHGAP4	0.219141	0.267541
ARHGAP40	0.680051	-0.205506
ARHGAP42	0.0757516	0.378438
ARHGAP44	0.0174385	0.890835
ARHGAP5	0.0826108	-0.346941
ARHGAP6	0.137158	-0.276632
ARHGAP8	0.902709	-0.0241604
ARHGAP8	0.377956	-0.015986
ARHGAP9	0.90654	-0.0539832
ARHGDIA	0.705358	0.0393202
ARHGDIB	0.94931	-0.170052
ARHGDIG	0.735507	0.0737139
ARHGEF1	0.460133	0.302976
ARHGEF1	0.899486	0.134818
ARHGEF10	0.160176	-0.405365
ARHGEF10L	0.840232	-0.0880264
ARHGEF11	0.129586	0.680669
ARHGEF12	0.546988	0.11104
ARHGEF15	0.857929	0.0466635
ARHGEF16	0.357058	-0.536743
ARHGEF17	0.852678	-0.0924099
ARHGEF18	0.433158	-0.285142
ARHGEF19	0.778662	0.0416657
ARHGEF2	0.540328	-0.000132297
ARHGEF25	0.588936	-0.189104
ARHGEF26	0.67027	-0.206619
ARHGEF28	0.700393	-0.0287187
ARHGEF3	0.382953	0.04845
ARHGEF33	0.884936	-0.0583366
ARHGEF35	0.831249	0.194628
ARHGEF35	0.559835	-0.106181
ARHGEF37	0.294963	0.105976
ARHGEF37	0.58548	-0.508002
ARHGEF38	0.983983	-0.331479
ARHGEF39	0.979979	-0.0189418
ARHGEF4	0.410919	-0.122662
ARHGEF40	0.0718378	-0.735211
ARHGEF5	0.936661	0.122
ARHGEF6	0.210178	0.417681
ARHGEF7	0.751219	-0.0601805
ARHGEF9	0.356082	-0.211966
ARID1A	0.015308	-2.87206
ARID1B	0.803147	-0.0935277
ARID1B	0.550334	-0.123075
ARID2	0.000296095	-1.24459
ARID3A	0.0140082	-0.421099
ARID3B	0.0765827	0.341268
ARID3C	0.407121	-0.338198
ARID4A	0.128953	0.338372
ARID4B	0.374346	0.203601
ARID5A	0.472417	-0.175363
ARID5B	0.0636652	-0.461284
ARIH1	0.831087	0.0592386
ARIH2	0.378861	0.292256
ARIH2OS	0.838925	0.249782
ARL1	0.758211	-0.254973
ARL10	0.918715	0.424515
ARL11	0.868451	0.17896
ARL13A	0.893951	0.0251702
ARL13B	0.197526	-0.234109
ARL14	0.104631	-0.377425
ARL14EP	0.190777	-0.181307
ARL14EPL	0.339013	0.36433
ARL15	0.491704	-0.313393
ARL16	0.0806338	0.450273
ARL17A	0.401262	0.0165772
ARL17B	0.401262	0.0165772
ARL2	0.000150217	-5.2453
ARL2BP	0.540882	-0.131064
ARL3	0.358525	-0.116559
ARL4A	0.638275	0.166935
ARL4C	0.637677	0.0962053
ARL4D	0.117758	0.516007
ARL5A	0.998665	0.00964733
ARL5B	0.650274	0.236161
ARL5C	0.845468	0.0393066
ARL6	0.127693	0.366659
ARL6IP1	0.139383	-0.476268
ARL6IP1	0.0654796	-0.377686
ARL6IP4	0.645001	-0.129535
ARL6IP5	0.781871	0.106839
ARL6IP6	0.234255	0.236095
ARL8A	0.893529	0.147445
ARL8B	0.235892	-0.343347
ARL9	0.543098	-0.167049
ARMC1	0.313865	-0.241694
ARMC10	0.0799818	0.409472
ARMC12	0.896911	0.0120229
ARMC2	0.137601	-0.54307
ARMC3	0.733819	0.0900103
ARMC4	0.120333	-0.676103
ARMC5	0.477069	-0.248469
ARMC6	0.909135	-0.0456596
ARMC7	0.0282858	-0.915829
ARMC8	0.188518	-0.328488
ARMC9	0.533159	0.282209
ARMCX1	0.753123	-0.00382162
ARMCX2	0.835846	0.0041802
ARMCX3	0.482268	0.0472637
ARMCX4	0.0593667	0.457757
ARMCX5	0.150214	0.215936
ARMCX5-GPRASP2	0.150214	0.215936
ARMCX6	0.455573	-0.160757
ARMS2	0.169587	0.40526
ARNT	0.857273	-0.0170938
ARNT2	0.863187	-0.245204
ARNTL	0.0826108	-0.51699
ARNTL2	0.730367	0.0150232
ARPC1A	0.63529	0.815782
ARPC1B	0.943316	-2.14846
ARPC2	0.604603	-0.655617
ARPC2	0.118349	0.326144
ARPC3	0.504971	-0.177322
ARPC3	0.217888	-0.0724706
ARPC4	0.98995	-0.181025
ARPC4-TTLL3	0.753123	0.276662
ARPC4-TTLL3	0.79956	-0.234654
ARPC5	0.0591414	-0.494078
ARPC5L	0.0421683	-0.735815
ARPC5L	0.783799	-0.114175
ARPP19	0.772253	-0.13563
ARPP21	0.799913	-0.0622406
ARR3	0.584905	0.119141
ARRB1	0.177787	0.44747
ARRB2	0.315879	-0.359293
ARRDC1	0.815464	0.17321
ARRDC2	0.769695	-0.0160376
ARRDC2	0.0608487	0.308836
ARRDC3	0.021713	-0.654306
ARRDC4	0.215399	0.133638
ARRDC5	0.756938	0.287168
ARSA	0.307875	-1.21742
ARSB	0.152359	0.162003
ARSD	0.788946	0.054128
ARSE	0.0693645	-0.503276
ARSF	0.203559	-0.206425
ARSG	0.594138	0.0242401
ARSH	0.631121	0.0413739
ARSI	0.248692	0.423828
ARSJ	0.681277	-0.1213
ARSK	0.0460375	0.575934
ART1	0.126442	-0.189494
ART3	0.588936	-0.131998
ART3	0.0387353	0.472814
ART4	0.905447	-0.0652083
ART5	0.329383	0.207485
ARTN	0.807031	0.0820946
ARTN	0.587207	-1.85924
ARV1	0.832392	0.0899682
ARVCF	0.377051	0.464507
ARVCF	0.590668	-0.242571
ARX	0.969973	0.141461
ARX	0.610453	0.0961182
AS3MT	0.945314	0.033748
ASAH1	0.45305	0.187194
ASAH2	0.796684	-0.0519979
ASAH2B	0.280924	-0.270639
ASAP1	0.884936	-0.0406126
ASAP2	0.638873	0.168009
ASAP3	0.466764	0.230587
ASB1	0.444036	-0.0987731
ASB10	0.53206	-0.254468
ASB11	0.570047	-0.153223
ASB11	0.959971	0.00985159
ASB12	0.0985173	-0.342581
ASB12	0.460641	-0.568413
ASB13	0.195355	-0.466409
ASB14	0.263754	0.258254
ASB15	0.596456	-0.21693
ASB16	0.989989	0.154361
ASB17	0.77802	-0.0245745
ASB18	0.400058	-0.184123
ASB2	0.609281	0.204764
ASB3	0.148091	-0.552196
ASB4	0.3055	-0.140215
ASB5	0.0608487	-0.724846
ASB6	0.127275	0.261965
ASB7	0.190494	0.190144
ASB8	0.213546	-1.20318
ASB9	0.392606	-0.204143
ASCC1	0.308675	0.180646
ASCC2	0.317902	0.364203
ASCC3	0.346245	0.313556
ASCL1	0.652684	-0.0443352
ASCL2	0.860557	-0.0752727
ASCL3	0.969973	0.222281
ASCL4	0.20957	0.292566
ASCL5	0.548102	-0.138421
ASF1A	0.143916	-0.505738
ASF1B	0.867792	-0.101514
ASGR1	0.612212	-0.111772
ASGR2	0.235231	-0.319776
ASH1L	0.502835	-0.235511
ASH2L	0.621044	-0.126253
ASIC1	0.790878	-0.220058
ASIC2	0.544764	-0.230329
ASIC3	0.999627	-0.0321443
ASIC4	0.842849	0.164416
ASIC5	0.132791	0.560381
ASIP	0.673931	0.0098159
ASL	0.597036	0.0762151
ASMT	0.093999	0.330198
ASMTL	0.102854	0.326402
ASNA1	0.30629	-0.190672
ASNS	0.393533	0.253226
ASNSD1	0.26126	-0.248414
ASPA	0.0184448	0.485979
ASPDH	0.954639	0.0692408
ASPG	0.0768614	0.414825
ASPG	0.181438	0.326151
ASPH	0.813516	-0.170259
ASPHD1	0.988654	0.00420098
ASPHD2	0.101975	-1.15407
ASPM	0.0477985	-0.735012
ASPN	0.455068	0.250548
ASPRV1	0.883616	0.0660681
ASPSCR1	0.863187	-0.0584016
ASRGL1	0.0414118	-0.705266
ASS1	0.8025	-0.136606
ASTE1	0.135398	0.294323
ASTL	0.415216	-0.256882
ASTN1	0.0754762	0.453091
ASTN2	0.900148	-0.00245536
ASUN	0.257857	-0.267568
ASXL1	0.0673364	-0.782954
ASXL2	0.572321	0.159393
ASXL3	0.782082	-0.0788722
ASZ1	0.608695	-0.0394163
ATAD1	0.426317	-0.231324
ATAD2	0.165468	-0.306992
ATAD2B	0.568344	-0.00878995
ATAD3A	0.955306	-0.247583
ATAD3B	0.895514	-0.061692
ATAD3C	0.143687	-0.321505
ATAD5	0.157916	-0.427744
ATAT1	0.360563	0.14427
ATCAY	0.660544	-0.125843
ATE1	0.675153	0.111472
ATF1	0.656912	0.127849
ATF2	0.739821	0.00251292
ATF3	0.911415	0.132514
ATF4	0.318307	-0.297254
ATF5	0.0677426	-3.42271
ATF6	0.94598	0.0608449
ATF6B	0.26126	0.23802
ATF7	0.254922	-0.13587
ATF7IP	0.861215	-0.0610754
ATF7IP	0.192199	0.357637
ATF7IP2	0.245958	0.233526
ATG10	0.456584	-0.128313
ATG12	0.736639	-0.168788
ATG13	0.242525	0.302747
ATG14	0.198841	0.316768
ATG16L1	0.131288	0.33789
ATG16L2	0.0386565	-0.622294
ATG2A	0.231621	-0.269915
ATG2B	0.38478	-0.174155
ATG3	0.0980068	0.465377
ATG4A	0.876357	-0.14907
ATG4B	0.440558	-0.17852
ATG4C	0.246981	0.338907
ATG4D	0.529866	-0.216252
ATG5	0.51033	0.0350807
ATG7	0.36586	-0.115524
ATG9A	0.812867	0.198761
ATG9B	0.618684	-0.232065
ATHL1	0.172201	-0.168059
ATIC	0.885597	0.0621432
ATL1	0.801853	-0.0200579
ATL2	0.678213	0.094764
ATL3	0.442046	0.160054
ATM	0.0669616	0.562676
ATMIN	0.821314	0.0786043
ATN1	0.715325	-0.0587432
ATOH1	0.462677	-0.0932335
ATOH7	0.811569	0.110183
ATOH8	0.651478	-0.0467161
ATOX1	0.518966	-0.212209
ATP10A	0.562121	0.0730889
ATP10B	0.948643	-0.00473809
ATP10D	0.153802	0.445063
ATP11A	0.327313	0.114188
ATP11B	0.0714425	-1.14624
ATP11C	0.746146	0.0988573
ATP12A	0.111229	0.356975
ATP13A1	0.412348	0.168569
ATP13A2	0.848088	0.223352
ATP13A3	0.133222	-0.329175
ATP13A4	0.678825	0.243247
ATP13A5	0.0714425	0.832669
ATP1A1	0.127484	-1.74418
ATP1A2	0.260196	-0.184594
ATP1A2	0.161674	0.319191
ATP1A3	0.663577	-0.371766
ATP1A4	0.143916	-0.36528
ATP1A4	0.967305	0.0771555
ATP1B1	0.310661	-0.201973
ATP1B2	0.758211	-0.231972
ATP1B3	0.664792	-0.195571
ATP1B4	0.445032	0.222102
ATP2A1	0.68927	-0.433243
ATP2A2	0.072767	-2.79994
ATP2A3	0.160425	-0.384375
ATP2B1	0.628305	0.178503
ATP2B2	0.0310452	-0.341355
ATP2B2	0.158194	0.265898
ATP2B3	0.258783	-0.413706
ATP2B4	0.526217	0.234317
ATP2C1	0.198841	0.246659
ATP2C2	0.284673	-0.185253
ATP4A	0.227406	-0.356734
ATP4A	0.485926	-0.177575
ATP4B	0.604019	-0.368403
ATP5A1	0.0325773	-0.682887
ATP5A1	0.927351	0.078522
ATP5B	0.000278427	-2.46497
ATP5C1	0.00441882	-1.53694
ATP5D	0.252834	-0.548917
ATP5E	0.0233957	-1.07716
ATP5F1	0.0758896	-1.67896
ATP5G1	0.379768	-0.0935411
ATP5G2	0.00684279	0.467102
ATP5G3	0.332295	-0.227755
ATP5H	0.182133	-0.850747
ATP5I	0.00827042	-0.800861
ATP5J	0.444534	-0.18125
ATP5J2	0.000375155	-1.80305
ATP5J2-PTCD1	0.000359336	-2.0758
ATP5J2-PTCD1	0.0183279	-0.69704
ATP5L	0.779945	0.165059
ATP5L2	0.872402	0.0772049
ATP5O	0.00222021	-1.21168
ATP5S	0.202372	-0.290004
ATP5SL	0.646664	-0.252828
ATP6AP1	0.0327136	-0.744936
ATP6AP1L	0.15188	0.308038
ATP6AP2	0.382953	-0.177394
ATP6V0A1	0.727225	-0.14376
ATP6V0A2	0.35837	-0.188174
ATP6V0A4	0.946645	-0.0533683
ATP6V0A4	0.690543	-0.218264
ATP6V0B	0.513559	-0.127031
ATP6V0C	0.322381	-0.638805
ATP6V0D1	0.186837	-0.36716
ATP6V0D2	0.701013	0.0241835
ATP6V0E1	0.674542	0.0615023
ATP6V0E2	0.750584	-0.708296
ATP6V1A	0.0758469	-1.86953
ATP6V1B1	0.57289	0.143629
ATP6V1B2	0.509256	-0.0104884
ATP6V1C1	0.0795503	-0.788079
ATP6V1C2	0.991324	-0.0696475
ATP6V1D	0.669051	0.0603807
ATP6V1E1	0.440558	-0.322684
ATP6V1E2	0.380194	0.271772
ATP6V1F	0.779303	-0.206227
ATP6V1G1	0.0909202	-0.266292
ATP6V1G2	0.425345	0.203546
ATP6V1G3	0.85071	-0.124869
ATP6V1H	0.44853	-0.488417
ATP7A	0.0194735	-0.926772
ATP7B	0.955972	-0.166146
ATP8A1	0.129375	-0.429221
ATP8A2	0.414737	-0.204941
ATP8B1	0.238547	-0.208487
ATP8B2	0.873061	0.047669
ATP8B2	0.540882	-0.596525
ATP8B3	0.276839	-0.217362
ATP8B4	0.641266	-0.0959423
ATP9A	0.485926	0.419258
ATP9B	0.328968	0.192195
ATPAF1	0.867792	0.167823
ATPAF2	0.818713	0.165069
ATPIF1	0.894852	-0.168224
ATR	0.000342216	-2.69104
ATRAID	0.520593	0.114515
ATRIP	0.569479	0.192768
ATRN	0.257071	0.141636
ATRNL1	0.138936	-0.260534
ATRX	0.000706658	-1.10512
ATXN1	0.867134	-0.0288295
ATXN10	0.0375682	-0.63563
ATXN1L	0.28643	-0.220031
ATXN2	0.164958	-0.520369
ATXN2L	0.963812	-0.0511173
ATXN3	0.327727	0.273975
ATXN3L	0.839579	-0.0226901
ATXN7	0.222294	-0.249198
ATXN7	0.17725	0.199372
ATXN7L1	0.862968	-0.0538283
ATXN7L2	0.12438	-0.548949
ATXN7L3	0.0917224	-0.321071
ATXN7L3B	0.452044	0.108991
AUH	0.600523	0.313119
AUNIP	0.63529	0.521691
AUP1	0.77802	-0.0991316
AURKA	0.000874745	-2.67751
AURKAIP1	0.418095	-0.223478
AURKB	0.00011396	-5.2843
AURKC	0.818063	-0.0572205
AUTS2	0.467789	-0.135679
AVEN	0.00358332	-0.935762
AVIL	0.368973	0.199746
AVL9	0.788302	-0.191891
AVP	0.253181	-0.269531
AVPI1	0.62815	0.107551
AVPR1A	0.517341	0.206464
AVPR1B	0.168809	0.426927
AVPR2	0.372998	-0.204642
AWAT1	0.752488	-0.0943474
AWAT2	0.332712	0.0597584
AXDND1	0.861872	-0.147116
AXIN1	0.160688	0.300218
AXIN2	0.914068	0.0466923
AXIN2	0.182682	-0.455211
AXL	0.0877675	0.334055
AZGP1	0.309067	-0.261189
AZI1	0.61515	-0.624322
AZI2	0.25327	0.30716
AZIN1	0.729109	0.630165
AZU1	0.0948229	0.445846
AZU1	0.0437166	-0.631425
B2M	0.860557	-0.0992003
B2M	0.425831	0.225336
B3GALNT1	0.650876	0.255119
B3GALNT2	0.154527	0.241248
B3GALT1	0.269153	0.220606
B3GALT2	0.373897	0.232024
B3GALT4	0.466764	-0.261615
B3GALT5	0.44803	0.0212218
B3GALT5	0.0626457	0.315705
B3GALT5	0.565511	-0.148844
B3GALT6	0.356185	0.174734
B3GALTL	0.31186	0.305047
B3GAT1	0.834351	-0.1543
B3GAT2	0.26304	0.27014
B3GAT3	0.335643	-0.215132
B3GNT1	0.0719699	0.151683
B3GNT2	0.594138	0.0935524
B3GNT3	0.642464	0.0289774
B3GNT4	0.541435	0.0546306
B3GNT5	0.383866	-0.0204196
B3GNT6	0.658122	-0.222713
B3GNT7	0.136276	-0.408912
B3GNT8	0.299616	-0.25207
B3GNT9	0.0059218	-0.510657
B3GNTL1	0.914068	-0.173775
B3GNTL1	0.414258	0.295374
B4GALNT1	0.346674	-0.149881
B4GALNT2	0.805088	-0.00847699
B4GALNT3	0.749315	0.0363596
B4GALNT4	0.0146506	0.508389
B4GALT1	0.171938	-0.310172
B4GALT2	0.423404	-0.184433
B4GALT3	0.792812	0.0299621
B4GALT4	0.988654	0.129236
B4GALT5	0.227084	0.237461
B4GALT6	0.447529	-0.0860231
B4GALT7	0.0625966	-0.449655
B9D1	0.203856	-0.321225
B9D2	0.222058	-0.165163
BAALC	0.932005	-0.0129077
BAAT	0.670879	0.0461252
BAAT	0.533159	0.0684573
BABAM1	0.402709	-0.122365
BACE1	0.59936	0.0303925
BACE2	0.908099	-0.0897488
BACH1	0.335643	0.186127
BACH2	0.916059	0.0964372
BAD	0.622817	0.136455
BAG1	0.0978372	-0.10164
BAG2	0.49065	-0.243769
BAG3	0.367637	-0.183686
BAG4	0.488548	-0.0687293
BAG5	0.702254	0.00771726
BAG6	0.146922	-1.02147
BAGE	0.859785	-0.00160351
BAGE3	0.859785	-0.00160351
BAGE4	0.859785	-0.00160351
BAGE5	0.859785	-0.00160351
BAHCC1	0.488023	-0.149837
BAHD1	0.00149226	-0.758203
BAI1	0.818063	0.283997
BAI2	0.0210625	-0.861741
BAI3	0.963971	-0.158267
BAIAP2	0.777379	0.0482075
BAIAP2L1	0.90081	0.10626
BAIAP2L2	0.0767513	-0.425928
BAIAP2L2	0.5168	0.219949
BAIAP3	0.481226	-0.225337
BAK1	0.36586	0.295801
BAMBI	0.568556	-0.614591
BANF1	0.826523	-0.0714707
BANF2	0.233153	0.200349
BANK1	0.160409	0.179137
BANP	0.0885473	-0.682134
BAP1	0.0364311	-1.75543
BARD1	0.0157003	-3.24083
BARHL1	0.744247	-0.123559
BARHL2	0.744247	-0.144976
BARX1	0.878995	-0.0760577
BARX2	0.11236	0.469096
BASP1	0.524401	-0.0515009
BATF	0.439567	0.217001
BATF2	0.410919	0.214781
BATF3	0.228374	-0.379418
BAX	0.467789	0.0813729
BAZ1A	0.143458	-0.843867
BAZ1B	0.222611	0.310053
BAZ2A	0.434632	0.182133
BAZ2A	0.885597	-0.15943
BAZ2B	0.53536	0.200308
BBC3	0.772894	0.131412
BBIP1	0.85399	0.139577
BBOX1	0.138018	0.454558
BBOX1	0.35575	0.379045
BBS1	0.334385	-0.206747
BBS10	0.92868	-0.0851312
BBS12	0.37255	-0.207768
BBS2	0.426803	-0.00570646
BBS4	0.115227	0.42002
BBS5	0.0922065	0.465582
BBS7	0.901472	-0.0132799
BBS9	0.611625	0.0815769
BBX	0.566644	0.14292
BCAM	0.928016	-0.00135997
BCAN	0.863845	-0.207853
BCAP29	0.666616	0.0691515
BCAP31	0.767138	0.0188612
BCAR1	0.844158	0.013668
BCAR1	0.218201	-0.254224
BCAR3	0.860557	0.123768
BCAR3	0.807679	-0.193583
BCAS1	0.758211	-0.0191315
BCAS2	0.061195	-0.609577
BCAS3	0.195644	-0.334993
BCAS4	0.320245	0.182515
BCAT1	0.511405	-0.102991
BCAT2	0.476551	0.320629
BCCIP	0.521137	-0.604104
BCDIN3D	0.109364	0.287388
BCHE	0.208478	0.325938
BCKDHA	0.292271	-0.163166
BCKDHA	0.563815	0.108547
BCKDHB	0.184059	-0.286283
BCKDK	0.0926926	0.0191345
BCL10	0.41378	-0.148408
BCL11A	0.579169	0.261737
BCL11B	0.438083	0.162546
BCL2	0.765861	-0.256439
BCL2A1	0.507646	-0.149167
BCL2L1	0.0441551	-0.749615
BCL2L1	0.898161	-0.190254
BCL2L10	0.186279	-0.389516
BCL2L11	0.807031	0.104879
BCL2L11	0.634693	-1.41454
BCL2L12	0.965305	-0.154236
BCL2L13	0.133006	-0.327501
BCL2L14	0.442046	0.190162
BCL2L14	0.852022	0.0868637
BCL2L15	0.182133	-0.372618
BCL2L2	0.33591	0.194886
BCL2L2-PABPN1	0.33591	0.194886
BCL3	0.273894	0.338301
BCL6	0.126442	-0.529595
BCL6B	0.112739	0.404326
BCL7A	0.746146	-0.0935492
BCL7B	0.97064	0.0582864
BCL7C	0.0400951	-0.609759
BCL9	0.107916	-0.322256
BCL9L	0.783799	-0.244813
BCLAF1	0.00114136	-1.34385
BCMO1	0.372998	0.15654
BCO2	0.0778433	-0.539219
BCOR	0.363206	0.117261
BCORL1	0.804441	0.0734134
BCR	0.463187	-0.281336
BCS1L	0.000143599	-1.92993
BDH1	0.172464	0.343462
BDH1	0.174048	-0.40495
BDH2	0.714077	-0.137179
BDKRB1	0.0498103	0.701821
BDKRB2	0.0238596	-1.06812
BDNF	0.361442	0.27413
BDP1	0.0144482	-1.62376
BEAN1	0.413844	-0.533079
BECN1	0.624593	-0.139071
BEGAIN	0.122141	0.474495
BEGAIN	0.498518	0.348359
BEND2	0.838925	0.0321921
BEND3	0.187676	0.193244
BEND4	0.0427648	-0.769127
BEND5	0.495554	-0.0850978
BEND6	0.5168	-0.301073
BEND7	0.434632	0.0986625
BEST1	0.867134	0.190529
BEST1	0.0066893	-0.991215
BEST2	0.753123	-0.0520076
BEST3	0.0212856	0.515001
BEST4	0.200895	-0.255758
BET1	0.302744	-0.580477
BET1L	0.32279	-0.15606
BEX1	0.220713	0.281111
BEX2	0.596456	-0.0622443
BEX4	0.329798	-0.102795
BEX5	0.533159	-0.276343
BFAR	0.418576	0.219612
BFSP1	0.924693	0.151412
BFSP1	0.472417	-0.194967
BFSP2	0.287317	0.106833
BGLAP	0.00427585	-4.09857
BGN	0.655444	0.299796
BHLHA15	0.365417	-0.461556
BHLHA9	0.203261	0.159629
BHLHB9	0.286182	-0.599894
BHLHE22	0.600523	0.0992939
BHLHE23	0.49911	-0.224812
BHLHE40	0.569479	-0.067771
BHLHE41	0.0341031	0.574903
BHMT	0.587783	0.292482
BHMT2	0.861215	0.0339435
BICC1	0.652081	0.00872295
BICD1	0.842849	-0.0657799
BICD2	0.869768	-1.24921
BID	0.288455	0.258765
BIK	0.922035	0.00925922
BIN1	0.456584	0.241442
BIN2	0.400527	0.187412
BIN3	0.0807052	-0.369054
BIRC2	0.287696	-0.322853
BIRC3	0.420021	-0.425654
BIRC5	0.00416999	-1.54501
BIRC6	0.878995	-0.0860557
BIRC7	0.0705272	-0.480734
BIRC8	0.791523	-0.0303535
BIVM	0.563815	-0.0698082
BIVM	0.807679	0.00119442
BIVM-ERCC5	0.334385	0.213633
BLCAP	0.857929	0.0612055
BLID	0.59936	0.0984039
BLK	0.595876	-0.315052
BLM	0.00284702	-1.17565
BLMH	0.576882	0.121431
BLNK	0.348821	0.320502
BLOC1S1	0.44603	0.132509
BLOC1S2	0.179679	-0.314047
BLOC1S3	0.199133	-0.470186
BLOC1S3	0.198548	-0.170993
BLOC1S4	0.797329	-0.546843
BLOC1S5	0.150451	0.207198
BLOC1S6	0.0382648	-0.391462
BLVRA	0.811569	0.130425
BLVRA	0.293039	-0.395022
BLVRB	0.147857	-0.602714
BLZF1	0.571752	0.211204
BMF	0.0530122	0.412485
BMI1	0.180222	-0.374428
BMP1	0.479145	0.156204
BMP10	0.713486	-0.154633
BMP15	0.0969923	-0.569651
BMP2	0.199719	0.434206
BMP2	0.0192568	-0.616859
BMP2K	0.646664	-2.57935
BMP3	0.419057	-0.31056
BMP4	0.0176773	-0.41691
BMP4	0.356185	-0.276189
BMP5	0.368082	0.28405
BMP6	0.0539432	-0.464752
BMP7	0.0200918	-0.533862
BMP8A	0.522224	-0.248558
BMP8B	0.416522	0.288851
BMPER	0.193629	-0.162216
BMPR1A	0.0187873	-0.483162
BMPR1B	0.501769	0.197797
BMPR2	0.544764	-0.170305
BMS1	0.00640781	-2.40585
BMX	0.0703972	-0.433869
BNC1	0.901472	-0.0580428
BNC2	0.593559	-0.129442
BNIP1	0.0110447	-2.63024
BNIP2	0.293807	0.237607
BNIP3	0.426803	0.128843
BNIP3L	0.439567	0.0831055
BNIPL	0.356622	-0.12503
BOC	0.268635	-0.250575
BOD1	0.528224	0.10144
BOD1L1	0.0172418	-1.05495
BOD1L1	0.027689	0.485114
BOD1L2	0.317092	-0.353399
BOK	0.478107	0.104059
BOLA1	0.284296	0.103271
BOLA1	0.99733	0.174398
BOLA2	0.659788	0.159575
BOLA2B	0.659788	0.159575
BOLA3	0.0486522	-0.605136
BOLL	0.635886	0.0239989
BOP1	0.553129	-1.78493
BOP1	0.589513	-0.128186
BORA	0.0591414	-1.7758
BPGM	0.280551	-0.338952
BPHL	0.539222	0.123806
BPI	0.305105	0.242778
BPIFA1	0.474482	-0.0888369
BPIFA1	0.750584	0.0569866
BPIFA2	0.688654	0.125102
BPIFA3	0.926022	0.0449304
BPIFB1	0.0362817	-0.361546
BPIFB2	0.164704	-0.983841
BPIFB3	0.357495	0.255285
BPIFB4	0.730996	0.032577
BPIFB6	0.385696	-0.298901
BPIFC	0.934665	-0.0180241
BPNT1	0.210483	-0.559715
BPTF	0.00065667	-2.94149
BPY2	0.10145	0.233839
BPY2B	0.10145	0.233839
BPY2C	0.10145	0.233839
BRAF	0.601344	-0.373344
BRAP	0.127902	-0.432338
BRAT1	0.432667	-0.139979
BRCA1	0.150451	-1.19563
BRCA2	0.0689804	-1.8193
BRCC3	0.00901332	-0.52184
BRD1	0.985317	-0.0110744
BRD2	0.746146	-0.583789
BRD2	0.170629	-0.0955707
BRD3	0.268791	0.263291
BRD4	0.476033	-0.0607903
BRD7	0.681277	0.116594
BRD8	0.785728	-0.738594
BRD9	0.358808	0.197037
BRDT	0.166234	-0.728275
BRE	0.391485	-0.190948
BRF1	0.357495	-0.697672
BRF2	0.287317	0.190987
BRI3	0.867134	0.0300897
BRI3BP	0.167261	-0.185461
BRICD5	0.537883	-0.611243
BRINP1	0.958638	0.0436626
BRINP2	0.199426	0.283091
BRINP3	0.504436	-0.180507
BRINP3	0.0402577	0.559276
BRIP1	0.159182	0.234473
BRIX1	0.0527268	-1.28807
BRK1	0.430218	-0.357492
BRMS1	0.0860715	-0.372298
BRMS1L	0.959971	-0.211884
BROX	0.489598	-0.285286
BRPF1	0.0579148	-0.595527
BRPF3	0.731707	-0.116828
BRS3	0.180767	-0.50036
BRSK1	0.0385779	-0.791156
BRSK2	0.372101	-0.932943
BRWD1	0.11639	-0.312761
BRWD3	0.895514	-0.0897748
BSCL2	0.823918	-0.104931
BSCL2	0.662364	-0.178116
BSDC1	0.979312	0.0326963
BSG	0.155742	-0.372492
BSN	0.164958	-0.241466
BSND	0.765861	0.396095
BSPH1	0.316615	0.226848
BSPRY	0.256672	0.171642
BST1	0.816763	-0.112792
BST2	0.414737	0.202755
BSX	0.966638	0.0939578
BTAF1	0.785085	0.106805
BTBD1	0.128953	-0.28465
BTBD10	0.844622	-0.358809
BTBD10	0.165723	0.291737
BTBD11	0.999333	0.100918
BTBD11	0.349252	0.172981
BTBD16	0.073706	0.354472
BTBD17	0.548102	-0.076517
BTBD18	0.74488	0.00266543
BTBD18	0.341687	0.187434
BTBD19	0.781495	0.0407024
BTBD2	0.403816	-0.320129
BTBD3	0.666008	0.0480438
BTBD6	0.57574	-0.13382
BTBD7	0.243244	0.24072
BTBD8	0.906773	-0.142695
BTBD9	0.168034	-0.295449
BTC	0.0284923	0.347902
BTD	0.981981	-0.0725411
BTF3	0.211704	-0.529853
BTF3L4	0.470357	0.246546
BTG1	0.57574	-0.155736
BTG2	0.806384	0.0505342
BTG3	0.974642	0.0461433
BTG4	0.275732	-0.234531
BTK	0.890223	0.000624012
BTLA	0.286938	-0.518185
BTN1A1	0.221627	-0.311389
BTN2A1	0.00934955	0.573507
BTN2A2	0.650876	-0.00225971
BTN3A1	0.559867	0.208027
BTN3A2	0.912741	0.273096
BTN3A3	0.155742	-0.558802
BTNL2	0.606355	0.0732223
BTNL3	0.736665	-0.328645
BTNL8	0.524947	0.18118
BTNL9	0.90611	0.200932
BTNL9	0.663577	-0.158907
BTRC	0.912078	-1.8671
BUB1	0.0522975	-0.706918
BUB1B	0.0113659	-2.18715
BUB3	0.0145829	-1.63306
BUD13	0.2761	-1.56713
BUD31	0.747413	-0.0037771
BVES	0.746146	-0.225929
BYSL	0.50604	-0.624471
BZRAP1	0.719701	0.0297031
BZW1	0.975309	0.180387
BZW2	0.0567094	-0.653515
C10orf10	0.110107	-0.481431
C10orf105	0.302352	-0.500266
C10orf107	0.349779	0.0278122
C10orf11	0.00843522	-0.605776
C10orf111	0.205948	-0.270265
C10orf112	0.00360257	0.614322
C10orf113	0.025796	0.433129
C10orf118	0.15188	-0.310465
C10orf118	0.198504	0.321054
C10orf12	0.232054	0.453041
C10orf120	0.416522	0.225042
C10orf126	0.12281	-0.370053
C10orf128	0.107524	-0.397974
C10orf129	0.714184	0.204499
C10orf131	0.849399	-0.201358
C10orf137	0.359246	-0.441981
C10orf2	0.173255	-0.439332
C10orf25	0.867792	-0.0817282
C10orf32	0.855959	0.0125356
C10orf35	0.0672112	0.406351
C10orf53	0.524401	0.199869
C10orf54	0.153079	0.454943
C10orf55	0.917387	0.192004
C10orf62	0.175699	-1.10621
C10orf67	0.615746	-0.152725
C10orf71	0.711394	0.113939
C10orf76	0.42729	-0.727715
C10orf82	0.317902	0.96167
C10orf88	0.420288	-0.434105
C10orf90	0.1135	-0.45375
C10orf91	0.799267	-0.370471
C10orf95	0.94598	-0.0651605
C10orf99	0.647265	-0.228557
C11orf1	0.810144	0.0116901
C11orf16	0.835654	-0.0677682
C11orf21	0.647866	0.0235926
C11orf24	0.407121	0.116918
C11orf30	0.73919	-0.0618882
C11orf31	0.594717	-0.579827
C11orf34	0.0549654	0.425532
C11orf35	0.189645	-0.33597
C11orf40	0.289826	0.226627
C11orf42	0.0392107	-0.662481
C11orf44	0.528968	-0.286362
C11orf45	0.406401	-0.188929
C11orf45	0.485549	-2.0087
C11orf48	0.445531	-0.39095
C11orf48	0.514679	-0.182245
C11orf49	0.53536	0.122756
C11orf52	0.203963	-0.505502
C11orf52	0.667168	-0.0663053
C11orf53	0.345817	-0.448398
C11orf54	0.996663	0.0886994
C11orf57	0.273527	-0.418334
C11orf58	0.0359204	0.377935
C11orf63	0.697916	0.445365
C11orf65	0.332697	0.125441
C11orf68	0.680965	0.00972436
C11orf70	0.830435	-0.0093773
C11orf71	0.11048	-0.432028
C11orf73	0.464718	0.26354
C11orf74	0.591245	0.0651657
C11orf80	0.311668	-0.308285
C11orf82	0.941985	-0.041382
C11orf83	0.380676	-0.400355
C11orf84	0.867382	0.0367891
C11orf85	0.532609	0.243371
C11orf86	0.0232428	0.523107
C11orf87	0.516494	-0.325121
C11orf88	0.780587	-0.0851711
C11orf91	0.400996	-0.156399
C11orf94	0.257023	0.180295
C11orf95	0.991324	-0.128081
C11orf96	0.811569	-0.298763
C12orf10	0.483312	0.126055
C12orf23	0.32034	-0.225572
C12orf29	0.313865	-0.263796
C12orf39	0.232275	-1.25599
C12orf39	0.828479	0.0691126
C12orf4	0.919379	0.038614
C12orf40	0.0479871	-1.3726
C12orf42	0.468302	0.13815
C12orf43	0.00323503	0.762215
C12orf44	0.168034	-0.349997
C12orf45	0.000382645	-4.64423
C12orf49	0.456584	-0.0178544
C12orf5	0.639471	0.268605
C12orf50	0.797975	0.207998
C12orf52	0.979312	0.0530826
C12orf54	0.827818	0.104477
C12orf55	0.382041	-0.16077
C12orf56	0.935506	-0.0729763
C12orf57	0.704737	-0.0807752
C12orf60	0.846778	0.198432
C12orf61	0.377941	0.154016
C12orf65	0.0522621	-0.612571
C12orf66	0.559867	0.0486437
C12orf68	0.500173	0.189702
C12orf71	0.0756138	-0.512361
C12orf73	0.720475	0.174171
C12orf73	0.742349	0.0983579
C12orf74	0.528771	0.179565
C12orf75	0.922035	-0.00890193
C12orf76	0.811093	0.80349
C12orf77	0.918051	-1.15624
C12orf79	0.274261	0.304593
C12orf80	0.113564	0.228891
C13orf35	0.0135764	0.601774
C13orf45	0.108994	-0.30131
C14orf1	0.6654	-0.239025
C14orf105	0.605771	0.190091
C14orf119	0.106478	0.790412
C14orf132	0.0470502	-0.697214
C14orf142	0.844813	-0.367122
C14orf159	0.653891	0.0984526
C14orf164	0.392143	0.0439753
C14orf166	0.0832044	-0.407143
C14orf166B	0.302131	0.16542
C14orf169	0.781229	-0.186662
C14orf177	0.484357	0.279659
C14orf178	0.512219	-0.758208
C14orf180	0.740875	0.0542867
C14orf180	0.583182	0.0692149
C14orf182	0.313923	-0.254253
C14orf183	0.666008	-0.028222
C14orf2	0.00223264	-0.92929
C14orf28	0.191733	0.295532
C14orf37	0.186689	0.255536
C14orf39	0.319119	0.236045
C14orf79	0.150081	-0.742855
C14orf80	0.451038	0.246623
C14orf93	0.0990299	-0.328751
C14orf93	0.462168	0.118699
C15orf26	0.247322	-0.254389
C15orf27	0.755666	-0.139778
C15orf32	0.632311	-0.15112
C15orf38	0.799443	-0.547724
C15orf38-AP3S2	0.0501035	-0.317901
C15orf38-AP3S2	0.393069	-0.206157
C15orf39	0.809593	-0.0966403
C15orf40	0.67027	-0.224409
C15orf41	0.000274836	-2.87062
C15orf43	0.383866	0.218775
C15orf48	0.232275	0.134954
C15orf52	0.673436	-0.330677
C15orf52	0.702254	-0.0240357
C15orf53	0.914068	0.0519418
C15orf54	0.791523	0.454387
C15orf56	0.310941	0.236779
C15orf57	0.0299528	-0.689858
C15orf59	0.840887	-0.0188742
C15orf60	0.123721	-0.288813
C15orf61	0.0926926	-0.377695
C15orf62	0.428265	0.181199
C15orf65	0.0105019	0.56463
C16orf11	0.511405	-0.144411
C16orf13	0.625185	0.254614
C16orf3	0.80056	-0.567302
C16orf45	0.142546	0.419559
C16orf46	0.407595	0.0531836
C16orf47	0.716279	-0.0566105
C16orf52	0.986938	-0.0196954
C16orf54	0.49065	0.129645
C16orf58	0.625777	0.0354363
C16orf59	0.000848676	-2.56183
C16orf62	0.0610794	-0.520409
C16orf70	0.862529	-0.0365288
C16orf71	0.868451	0.106783
C16orf72	0.000405135	-2.08813
C16orf72	0.530962	0.189507
C16orf74	0.625777	0.294349
C16orf78	1	-0.135821
C16orf80	0.835004	-0.0270826
C16orf82	0.146922	-0.255781
C16orf86	0.00497015	-0.760352
C16orf87	0.0319703	-0.58117
C16orf89	0.785085	0.0345041
C16orf90	0.630298	-0.127804
C16orf91	0.0521961	-0.572053
C16orf92	0.234901	-0.411799
C16orf93	0.197383	0.387783
C16orf95	0.890884	-0.148428
C16orf96	0.6654	-0.20771
C16orf97	0.77802	0.33218
C16orf97	0.316283	-0.171639
C16orf97	0.0893326	0.268239
C17orf100	0.809624	-0.00549702
C17orf102	0.437757	0.170583
C17orf103	0.0829072	-1.3006
C17orf104	0.0672112	0.653493
[truncated: 39,053 more rows]

## Sheet: LNCaPi_sgRNA_level
	gamma	gamma	gamma
	Rep1	Rep2	ave_Rep1_Rep2
sgId
A1BG_+_58858549.23-P1	-0.768562	-0.374992	-0.571777
A1BG_+_58858791.23-P1
A1BG_+_58858964.23-P1	-0.109382	-0.352158	-0.23077
A1BG_+_58864367.23-P2	-0.0715036	-0.220009	-0.145757
A1BG_+_58864705.23-P2
A1BG_-_58858562.23-P1
A1BG_-_58858617.23-P1	0.192574	-0.212266	-0.00984565
A1BG_-_58858630.23-P1	-0.126329	-0.033851	-0.0800898
A1BG_-_58858788.23-P1	0.153209	0.863749	0.508479
A1BG_-_58858915.23-P1
A1BG_-_58858950.23-P1
A1BG_-_58858991.23-P1
A1BG_-_58864354.23-P2	0.485691	0.386891	0.436291
A1BG_-_58864360.23-P2	-0.224614	-0.113056	-0.168835
A1BG_-_58864420.23-P2
A1BG_-_58864428.23-P2
A1BG_-_58864436.23-P2
A1BG_-_58864715.23-P2
A1BG_-_58864822.23-P2	0.656766	0.521609	0.589187
A1BG_-_58864840.23-P2	-0.797678	-0.703739	-0.750708
A1CF_+_52645000.23-P1P2	0.147034	0.0791911	0.113113
A1CF_+_52645034.23-P1P2
A1CF_+_52645080.23-P1P2	-0.136664	-0.0570278	-0.0968457
A1CF_+_52645091.23-P1P2
A1CF_+_52645339.23-P1P2	-0.163627	-0.102288	-0.132958
A1CF_+_52645358.23-P1P2
A1CF_+_52645377.23-P1P2
A1CF_-_52645011.23-P1P2	-0.174377	-0.395059	-0.284718
A1CF_-_52645249.23-P1P2
A1CF_-_52645373.23-P1P2	-0.270728	-0.170515	-0.220621
A2ML1_+_8975211.23-P1P2	1.76383	1.58642	1.67513
A2ML1_+_8975278.23-P1P2	0.230593	0.142841	0.186717
A2ML1_+_8975452.23-P1P2
A2ML1_-_8975403.23-P1P2
A2ML1_-_8975471.23-P1P2
A2ML1_-_8975487.23-P1P2
A2ML1_-_8975582.23-P1P2	0.397735	0.242199	0.319967
A2ML1_-_8975593.23-P1P2	-1.03263	-0.829826	-0.93123
A2ML1_-_8975664.23-P1P2	-0.125375	-0.175634	-0.150505
A2ML1_-_8975669.23-P1P2
A2M_+_9268141.23-P1P2	-0.0119802	0.239704	0.113862
A2M_+_9268487.23-P1P2	-0.0527421	0.351045	0.149151
A2M_+_9268495.23-P1P2	-0.361938	-0.430459	-0.396198
A2M_+_9268524.23-P1P2
A2M_-_9268044.23-P1P2
A2M_-_9268273.23-P1P2	-0.325554	-0.42111	-0.373332
A2M_-_9268326.23-P1P2
A2M_-_9268360.23-P1P2
A2M_-_9268387.23-P1P2	-0.362037	-0.330805	-0.346421
A2M_-_9268427.23-P1P2
A3GALT2_+_33786262.23-ENST00000442999.3
A3GALT2_+_33786358.23-ENST00000442999.3
A3GALT2_+_33786467.23-ENST00000442999.3
A3GALT2_+_33786635.23-ENST00000442999.3
A3GALT2_+_33786649.23-ENST00000442999.3	-0.280361	0.211327	-0.0345169
A3GALT2_+_33786659.23-ENST00000442999.3	-2.00847	-0.299557	-1.15401
A3GALT2_+_33786675.23-ENST00000442999.3	-0.0523318	-0.104704	-0.078518
A3GALT2_+_33786682.23-ENST00000442999.3
A3GALT2_-_33786237.23-ENST00000442999.3
A3GALT2_-_33786280.23-ENST00000442999.3	-0.399395	-0.988615	-0.694005
A4GALT_+_43116425.23-P1P2	0.113886	-0.156919	-0.0215169
A4GALT_+_43116792.23-P1P2	0.317164	0.30097	0.309067
A4GALT_-_43116413.23-P1P2
A4GALT_-_43116431.23-P1P2	-0.340062	-0.109984	-0.225023
A4GALT_-_43116434.23-P1P2	-0.275561	0.128793	-0.0733839
A4GALT_-_43116460.23-P1P2
A4GALT_-_43116503.23-P1P2
A4GALT_-_43116683.23-P1P2
A4GALT_-_43116819.23-P1P2	-0.128358	0.130993	0.00131734
A4GALT_-_43116823.23-P1P2
A4GNT_+_137850764.23-P1P2
A4GNT_+_137850968.23-P1P2	0.182326	0.686262	0.434294
A4GNT_+_137851024.23-P1P2	-0.389718	0.140679	-0.12452
A4GNT_+_137851046.23-P1P2
A4GNT_+_137851070.23-P1P2
A4GNT_+_137851178.23-P1P2	-0.47352	-0.135145	-0.304332
A4GNT_-_137850791.23-P1P2
A4GNT_-_137850879.23-P1P2
A4GNT_-_137851117.23-P1P2	0.234428	0.192966	0.213697
A4GNT_-_137851121.23-P1P2	0.0331513	0.0393759	0.0362636
AAAS_+_53714942.23-P1P2
AAAS_+_53714983.23-P1P2	-0.0613797	-0.774601	-0.41799
AAAS_+_53715016.23-P1P2
AAAS_+_53715355.23-P1P2	0.229107	0.606588	0.417848
AAAS_-_53715347.23-P1P2
AAAS_-_53715352.23-P1P2
AAAS_-_53715363.23-P1P2
AAAS_-_53715371.23-P1P2	0.201352	0.0598815	0.130617
AAAS_-_53715389.23-P1P2	0.354142	0.374291	0.364216
AAAS_-_53715438.23-P1P2	-0.371158	-0.169049	-0.270104
AACS_+_125549974.23-P1P2
AACS_+_125549983.23-P1P2	0.0482492	0.0028205	0.0255349
AACS_+_125549999.23-P1P2	0.0400114	-0.158942	-0.0594652
AACS_+_125550002.23-P1P2	0.0349143	-0.00140761	0.0167533
AACS_+_125550035.23-P1P2	0.492618	-0.114989	0.188815
AACS_+_125550369.23-P1P2
AACS_+_125550406.23-P1P2
AACS_-_125550169.23-P1P2	-1.02758	-0.671017	-0.849299
AACS_-_125550187.23-P1P2
AACS_-_125550379.23-P1P2
AADACL2_+_151451732.23-P1P2
AADACL2_+_151451892.23-P1P2
AADACL2_+_151451926.23-P1P2	0.903056	0.589266	0.746161
AADACL2_+_151451935.23-P1P2
AADACL2_+_151452057.23-P1P2
AADACL2_+_151452121.23-P1P2	0.380608	0.14994	0.265274
AADACL2_-_151451828.23-P1P2	0.634952	0.502282	0.568617
AADACL2_-_151451931.23-P1P2
AADACL2_-_151451961.23-P1P2	1.22713	0.684308	0.955717
AADACL2_-_151452019.23-P1P2
AADACL3_+_12776115.23-P1P2	0.261126	0.231096	0.246111
AADACL3_+_12776121.23-P1P2
AADACL3_+_12776133.23-P1P2	-0.172664	0.192296	0.00981577
AADACL3_+_12776213.23-P1P2	-1.21443	-1.38589	-1.30016
AADACL3_+_12776313.23-P1P2	-0.522	0.060934	-0.230533
AADACL3_+_12776369.23-P1P2
AADACL3_+_12776495.23-P1P2	0.170358	-0.198476	-0.0140592
AADACL3_-_12776129.23-P1P2
AADACL3_-_12776233.23-P1P2
AADACL3_-_12776507.23-P1P2
AADACL4_+_12704492.23-P1P2
AADACL4_+_12704556.23-P1P2
AADACL4_+_12704573.23-P1P2	-0.377355	-0.114785	-0.24607
AADACL4_+_12704601.23-P1P2	-0.650018	-0.0112426	-0.33063
AADACL4_+_12704653.23-P1P2	-0.247854	-0.0335175	-0.140686
AADACL4_+_12704686.23-P1P2
AADACL4_+_12704714.23-P1P2	2.27152	1.84257	2.05704
AADACL4_+_12704720.23-P1P2
AADACL4_+_12704750.23-P1P2
AADACL4_-_12704768.23-P1P2	-0.118055	0.0630039	-0.0275253
AADAC_+_151532013.23-P1P2	0.182298	0.390388	0.286343
AADAC_+_151532125.23-P1P2
AADAC_+_151532371.23-P1P2	-0.104093	-0.152042	-0.128068
AADAC_-_151531905.23-P1P2	0.0526334	-0.0915729	-0.0194698
AADAC_-_151531939.23-P1P2	-0.186189	0.159894	-0.0131473
AADAC_-_151531954.23-P1P2	0.417096	0.311246	0.364171
AADAC_-_151531985.23-P1P2
AADAC_-_151532317.23-P1P2
AADAC_-_151532366.23-P1P2
AADAC_-_151532397.23-P1P2
AADAT_+_171010904.23-P1P2	0.0149	0.0638602	0.0393801
AADAT_+_171010929.23-P1P2	-0.431359	-0.474978	-0.453169
AADAT_+_171011005.23-P1P2
AADAT_+_171011279.23-P1P2
AADAT_+_171011325.23-P1P2
AADAT_+_171011392.23-P1P2	0.526305	0.209602	0.367954
AADAT_-_171011321.23-P1P2	-0.695299	0.233835	-0.230732
AADAT_-_171011333.23-P1P2
AADAT_-_171011368.23-P1P2	0.233414	0.129902	0.181658
AADAT_-_171011381.23-P1P2
AAED1_+_99417117.23-P1P2	0.401565	0.636895	0.51923
AAED1_+_99417228.23-P1P2
AAED1_+_99417233.23-P1P2
AAED1_+_99417483.23-P1P2
AAED1_+_99417525.23-P1P2	0.908687	0.662226	0.785456
AAED1_+_99417589.23-P1P2	-0.405355	-0.294048	-0.349702
AAED1_-_99417150.23-P1P2
AAED1_-_99417451.23-P1P2
AAED1_-_99417574.23-P1P2	0.228491	-0.31696	-0.0442343
AAED1_-_99417581.23-P1P2
AAGAB_+_67546560.23-P1P2
AAGAB_+_67546965.23-P1P2
AAGAB_+_67546984.23-P1P2
AAGAB_-_67546617.23-P1P2
AAGAB_-_67546714.23-P1P2	-1.53794	-0.778345	-1.15814
AAGAB_-_67546743.23-P1P2
AAGAB_-_67546780.23-P1P2
AAGAB_-_67546928.23-P1P2	0.809414	0.371066	0.59024
AAGAB_-_67546952.23-P1P2	0.203454	0.413192	0.308323
AAGAB_-_67546997.23-P1P2	0.0382325	-1.16565	-0.563709
AAK1_+_69870290.23-P1P2	-0.310508	-0.367211	-0.338859
AAK1_+_69870701.23-P1P2	-0.165525	0.00569356	-0.0799159
AAK1_+_69870743.23-P1P2
AAK1_-_69870339.23-P1P2
AAK1_-_69870541.23-P1P2	-0.125677	-0.574369	-0.350023
AAK1_-_69870640.23-P1P2
AAK1_-_69870719.23-P1P2
AAK1_-_69870759.23-P1P2
AAK1_-_69870791.23-P1P2	-0.0854084	-0.191754	-0.138581
AAK1_-_69870794.23-P1P2	0.414414	-0.0401972	0.187108
AAMDC_+_77532426.23-P1P2	-0.204066	0.119502	-0.0422819
AAMDC_-_77532187.23-P1P2	-0.0995306	0.239403	0.0699363
AAMDC_-_77532195.23-P1P2
AAMDC_-_77532222.23-P1P2	-0.0977921	0.297409	0.0998083
AAMDC_-_77532236.23-P1P2	-0.60336	-0.591472	-0.597416
AAMDC_-_77532439.23-P1P2
AAMDC_-_77532634.23-P1P2	0.046453	0.453528	0.24999
AAMDC_-_77532649.23-P1P2
AAMDC_-_77532686.23-P1P2
AAMDC_-_77532705.23-P1P2
AAMP_+_219134841.23-P1P2	-2.94476	-6.655	-4.79988
AAMP_+_219134851.23-P1P2	-8.23498	-3.7164	-5.97569
AAMP_-_219134310.23-P1P2
AAMP_-_219134415.23-P1P2	-0.525953	-0.809506	-0.667729
AAMP_-_219134418.23-P1P2
AAMP_-_219134424.23-P1P2	-0.457821	-0.00696907	-0.232395
AAMP_-_219134443.23-P1P2
AAMP_-_219134449.23-P1P2
AAMP_-_219134453.23-P1P2
AAMP_-_219134469.23-P1P2	-0.0710292	0.230473	0.0797219
AANAT_+_74463710.23-P1P2
AANAT_+_74463718.23-P1P2	-0.603553	-0.476548	-0.54005
AANAT_+_74463735.23-P1P2	-0.389386	-0.201524	-0.295455
AANAT_+_74463793.23-P1P2
AANAT_+_74464038.23-P1P2
AANAT_+_74464088.23-P1P2	-0.553355	-0.461036	-0.507196
AANAT_+_74464143.23-P1P2
AANAT_-_74463789.23-P1P2
AANAT_-_74464175.23-P1P2	0.027967	-0.0983942	-0.0352136
AANAT_-_74464185.23-P1P2	-0.447525	-0.513904	-0.480715
AAR2_+_34824386.23-P1P2	0.107624	0.169067	0.138346
AAR2_+_34824405.23-P1P2
AAR2_+_34824485.23-P1P2
AAR2_+_34824488.23-P1P2	-0.529532	-2.55674	-1.54314
AAR2_+_34824655.23-P1P2
AAR2_+_34824681.23-P1P2	0.86208	0.394784	0.628432
AAR2_-_34824417.23-P1P2	-0.74744	0.203356	-0.272042
AAR2_-_34824425.23-P1P2	-0.763886	-0.275824	-0.519855
AAR2_-_34824434.23-P1P2
AAR2_-_34824937.23-P1P2
AARD_+_117950477.23-P1P2	-0.380874	-0.245941	-0.313408
AARD_+_117950489.23-P1P2	0.346758	0.409939	0.378349
AARD_+_117950882.23-P1P2	0.0847684	-0.15476	-0.0349956
AARD_+_117950890.23-P1P2	0.588494	0.165971	0.377233
AARD_+_117950901.23-P1P2
AARD_+_117950911.23-P1P2
AARD_-_117950494.23-P1P2	0.219973	0.789956	0.504964
AARD_-_117950667.23-P1P2
AARD_-_117950692.23-P1P2
AARD_-_117950728.23-P1P2
AARS2_+_44280645.23-P1P2
AARS2_+_44280650.23-P1P2	0.3608	0.250794	0.305797
AARS2_+_44280670.23-P1P2
AARS2_+_44281006.23-P1P2	-0.331074	-1.02793	-0.679502
AARS2_+_44281027.23-P1P2	-2.15328	-1.73795	-1.94562
AARS2_+_44281044.23-P1P2	-1.59212	-1.47372	-1.53292
AARS2_+_44281056.23-P1P2	-2.5877	-2.67178	-2.62974
AARS2_-_44280878.23-P1P2
AARS2_-_44281001.23-P1P2
AARS2_-_44281016.23-P1P2
AARSD1_+_41116203.23-P1	0.183989	0.222443	0.203216
AARSD1_+_41116343.23-P1
AARSD1_+_41116412.23-P1	0.461444	0.386891	0.424167
AARSD1_+_41116417.23-P1	-0.151519	-0.148857	-0.150188
AARSD1_+_41132061.23-P2	-0.155224	0.0643057	-0.0454591
AARSD1_+_41132078.23-P2	-0.101262	-0.534773	-0.318018
AARSD1_-_41116054.23-P1
AARSD1_-_41116243.23-P1	0.101595	0.133545	0.11757
AARSD1_-_41116425.23-P1	0.0488159	0.540757	0.294787
AARSD1_-_41116465.23-P1
AARSD1_-_41116499.23-P1
AARSD1_-_41116508.23-P1
AARSD1_-_41131671.23-P2
AARSD1_-_41131701.23-P2
AARSD1_-_41131712.23-P2	-0.223176	-0.316504	-0.26984
AARSD1_-_41131716.23-P2	0.770904	0.294956	0.53293
AARSD1_-_41132004.23-P2
AARSD1_-_41132022.23-P2
AARSD1_-_41132037.23-P2	-0.18535	0.0533748	-0.0659874
AARSD1_-_41132088.23-P2	0.0338769	0.0817995	0.0578382
AARS_+_70323296.23-P1P2
AARS_+_70323318.23-P1P2	-0.49226	-0.445694	-0.468977
AARS_+_70323322.23-P1P2	0.328574	0.327719	0.328146
AARS_+_70323353.23-P1P2	-2.07882	-1.99518	-2.037
AARS_+_70323362.23-P1P2	-2.07482	-2.91492	-2.49487
AARS_+_70323368.23-P1P2
AARS_+_70323376.23-P1P2
AARS_-_70322952.23-P1P2
AARS_-_70323314.23-P1P2
AARS_-_70323332.23-P1P2	-0.535375	-1.22671	-0.881045
AASDHPPT_+_105948405.23-P1P2	0.969591	0.645059	0.807325
AASDHPPT_+_105948450.23-P1P2	-0.107499	-0.349346	-0.228422
AASDHPPT_+_105948470.23-P1P2
AASDHPPT_+_105948804.23-P1P2
AASDHPPT_+_105948813.23-P1P2	0.376698	0.378739	0.377719
AASDHPPT_+_105948816.23-P1P2
AASDHPPT_-_105948374.23-P1P2	-0.418998	-0.527025	-0.473012
AASDHPPT_-_105948417.23-P1P2	-0.239986	-0.164827	-0.202406
AASDHPPT_-_105948422.23-P1P2
AASDHPPT_-_105948779.23-P1P2
AASDH_+_57253516.23-P1P2
AASDH_+_57253570.23-P1P2	-0.322396	0.0442634	-0.139066
AASDH_+_57253636.23-P1P2
AASDH_+_57253649.23-P1P2
AASDH_-_57253280.23-P1P2	-0.362441	0.0541212	-0.15416
AASDH_-_57253356.23-P1P2	0.8853	0.412565	0.648933
AASDH_-_57253362.23-P1P2	-0.108706	0.0753213	-0.0166925
AASDH_-_57253574.23-P1P2
AASDH_-_57253588.23-P1P2	1.363	1.43784	1.40042
AASDH_-_57253646.23-P1P2
AASS_+_121784000.23-P1P2	-0.977593	-0.44817	-0.712881
AASS_+_121784213.23-P1P2
AASS_+_121784219.23-P1P2	-0.0893913	0.0793579	-0.00501669
AASS_+_121784247.23-P1P2	-0.329741	-0.615212	-0.472476
AASS_+_121784250.23-P1P2
AASS_-_121784091.23-P1P2
AASS_-_121784229.23-P1P2
AASS_-_121784277.23-P1P2	0.126692	-0.0770162	0.0248378
AASS_-_121784313.23-P1P2
AASS_-_121784328.23-P1P2	-0.320477	0.143951	-0.0882628
AATF_+_35306366.23-P1P2
AATF_+_35306650.23-P1P2
AATF_-_35306286.23-P1P2	-0.968143	-1.16927	-1.06871
AATF_-_35306312.23-P1P2	-1.16181	-0.629393	-0.895601
AATF_-_35306320.23-P1P2
AATF_-_35306333.23-P1P2	-0.113096	-0.016442	-0.0647691
AATF_-_35306340.23-P1P2	-0.83789	-0.955463	-0.896676
AATF_-_35306346.23-P1P2	-0.7751	-0.774365	-0.774732
AATF_-_35306351.23-P1P2
AATF_-_35306747.23-P1P2
AATK_+_79139544.23-ENST00000326724.4
AATK_+_79139571.23-ENST00000326724.4	0.124625	0.562781	0.343703
AATK_+_79139589.23-ENST00000326724.4	-0.144982	-0.258617	-0.2018
AATK_+_79139592.23-ENST00000326724.4	0.0286323	0.315024	0.171828
AATK_-_79139586.23-ENST00000326724.4	-0.157023	0.098526	-0.0292484
AATK_-_79139702.23-ENST00000326724.4
AATK_-_79139880.23-ENST00000326724.4
AATK_-_79139956.23-ENST00000326724.4	0.237611	-0.0191989	0.109206
AATK_-_79139960.23-ENST00000326724.4
AATK_-_79139975.23-ENST00000326724.4
ABAT_+_8768492.23-P1	0.149041	0.0919626	0.120502
ABAT_+_8768526.23-P1
ABAT_+_8768542.23-P1
ABAT_+_8768682.23-P1	1.08106	0.854559	0.967807
ABAT_+_8768874.23-P1
ABAT_+_8807437.23-P2
ABAT_+_8807445.23-P2	0.317641	-0.134541	0.0915499
ABAT_+_8807450.23-P2	0.122855	0.0553151	0.0890853
ABAT_+_8807464.23-P2	0.0228174	0.259389	0.141103
ABAT_+_8807492.23-P2	0.461231	0.158785	0.310008
ABAT_+_8807600.23-P2
ABAT_+_8807610.23-P2
ABAT_+_8807696.23-P2	0.091467	-0.310261	-0.109397
ABAT_+_8807706.23-P2
ABAT_+_8807798.23-P2
ABAT_-_8768466.23-P1
ABAT_-_8768504.23-P1	0.195425	0.141325	0.168375
ABAT_-_8768523.23-P1	-0.224802	0.0622278	-0.0812871
ABAT_-_8768530.23-P1
ABAT_-_8768533.23-P1	-0.275901	0.265119	-0.0053911
ABCA10_+_67224502.23-P1P2
ABCA10_+_67224811.23-P1P2	-0.204575	-0.126741	-0.165658
ABCA10_+_67224827.23-P1P2
ABCA10_+_67224916.23-P1P2
ABCA10_+_67224929.23-P1P2	0.52636	0.356887	0.441623
ABCA10_-_67224447.23-P1P2	-0.228166	0.115726	-0.0562198
ABCA10_-_67224767.23-P1P2	-0.432562	-0.384811	-0.408687
ABCA10_-_67224823.23-P1P2	-0.60718	-0.578181	-0.59268
ABCA10_-_67224857.23-P1P2
ABCA10_-_67224969.23-P1P2
ABCA12_+_216002868.23-P1P2
ABCA12_+_216002883.23-P1P2
ABCA12_+_216002996.23-P1P2	-0.267946	-0.0896143	-0.17878
ABCA12_+_216003308.23-P1P2	0.0412062	0.285528	0.163367
ABCA12_+_216003314.23-P1P2	-0.195494	-0.568286	-0.38189
ABCA12_+_216003317.23-P1P2
ABCA12_+_216003325.23-P1P2
ABCA12_+_216003340.23-P1P2	-0.510405	-0.0133917	-0.261898
ABCA12_-_216002923.23-P1P2	-1.41205	-0.219455	-0.815754
ABCA12_-_216003059.23-P1P2
ABCA13_+_48211090.23-P1P2	0.199603	0.154168	0.176885
ABCA13_+_48211097.23-P1P2	0.513648	0.354757	0.434203
ABCA13_+_48211145.23-P1P2	-0.176725	0.145102	-0.0158117
ABCA13_+_48211160.23-P1P2	0.0334101	0.237851	0.135631
ABCA13_+_48211170.23-P1P2
ABCA13_-_48211093.23-P1P2	0.425048	0.272081	0.348565
ABCA13_-_48211142.23-P1P2
ABCA13_-_48211206.23-P1P2
ABCA13_-_48211352.23-P1P2
ABCA13_-_48211482.23-P1P2
ABCA1_+_107689930.23-P1P2
ABCA1_+_107689978.23-P1P2
ABCA1_+_107690410.23-P1P2
ABCA1_-_107689997.23-P1P2	-0.567795	-1.24476	-0.906278
ABCA1_-_107690031.23-P1P2	-0.565499	-0.312108	-0.438804
ABCA1_-_107690202.23-P1P2
ABCA1_-_107690338.23-P1P2
ABCA1_-_107690385.23-P1P2	-0.768438	-0.893445	-0.830942
ABCA1_-_107690389.23-P1P2	0.0877562	0.453887	0.270822
ABCA1_-_107690394.23-P1P2	0.173215	0.197251	0.185233
ABCA2_+_139922190.23-P1P2	-0.315311	-0.275048	-0.295179
ABCA2_+_139922193.23-P1P2
ABCA2_+_139922201.23-P1P2	-0.158165	0.30415	0.0729928
ABCA2_+_139922272.23-P1P2	-0.43047	-0.18072	-0.305595
ABCA2_+_139922290.23-P1P2
ABCA2_+_139922669.23-P1P2	0.48665	0.231693	0.359171
ABCA2_-_139922262.23-P1P2
ABCA2_-_139922304.23-P1P2
ABCA2_-_139922347.23-P1P2
ABCA2_-_139922596.23-P1P2	0.306692	0.32089	0.313791
ABCA3_+_2390336.23-P1P2	-0.410772	-0.382373	-0.396572
ABCA3_+_2390611.23-P1P2	-0.408117	-0.13501	-0.271564
ABCA3_+_2390721.23-P1P2
ABCA3_-_2390323.23-P1P2	0.548929	0.298611	0.42377
ABCA3_-_2390333.23-P1P2	-0.760405	-0.438058	-0.599232
ABCA3_-_2390500.23-P1P2
ABCA3_-_2390670.23-P1P2
ABCA3_-_2390673.23-P1P2
ABCA3_-_2390704.23-P1P2	-2.40836	-1.55214	-1.98025
ABCA3_-_2390733.23-P1P2
ABCA4_+_94586620.23-P1P2
ABCA4_+_94586668.23-P1P2	0.761241	0.440761	0.601001
ABCA4_+_94586689.23-P1P2
ABCA4_-_94586219.23-P1P2	-0.14449	-0.261657	-0.203073
ABCA4_-_94586232.23-P1P2	-0.3857	-0.0643495	-0.225025
ABCA4_-_94586250.23-P1P2	-0.557484	-0.420095	-0.488789
ABCA4_-_94586284.23-P1P2
ABCA4_-_94586293.23-P1P2
ABCA4_-_94586628.23-P1P2
ABCA4_-_94586658.23-P1P2	-0.213423	-0.507608	-0.360515
ABCA5_+_67322884.23-P1P2
ABCA5_+_67323191.23-P1P2
ABCA5_+_67323221.23-P1P2
ABCA5_-_67322845.23-P1P2
ABCA5_-_67322851.23-P1P2	0.361751	0.415474	0.388613
ABCA5_-_67322872.23-P1P2	-0.103429	0.215694	0.0561324
ABCA5_-_67322891.23-P1P2	-1.74469	-1.37579	-1.56024
ABCA5_-_67323220.23-P1P2	0.200469	0.0946907	0.14758
ABCA5_-_67323267.23-P1P2
ABCA5_-_67323280.23-P1P2	0.377368	0.478857	0.428113
ABCA6_+_67137671.23-P1P2
ABCA6_+_67137842.23-P1P2	0.309393	0.343982	0.326687
ABCA6_+_67138008.23-P1P2	-0.705653	-0.211944	-0.458798
ABCA6_+_67138026.23-P1P2	0.0149627	-0.114626	-0.0498318
ABCA6_+_67138050.23-P1P2	0.301381	0.19988	0.250631
ABCA6_+_67138055.23-P1P2
ABCA6_-_67137744.23-P1P2
ABCA6_-_67137748.23-P1P2
ABCA6_-_67137854.23-P1P2	0.0872376	-0.200013	-0.0563876
ABCA6_-_67137948.23-P1P2
ABCA7_+_1040413.23-P1	-0.597533	0.0580433	-0.269745
ABCA7_+_1040474.23-P1
ABCA7_+_1040513.23-P1	-0.0463739	0.305896	0.129761
ABCA7_+_1040541.23-P1
ABCA7_+_1040560.23-P1
ABCA7_+_1040577.23-P1	0.270339	0.278752	0.274545
ABCA7_+_1041292.23-P2	-0.0448557	-0.300577	-0.172717
ABCA7_+_1041297.23-P2	-0.628437	-0.207591	-0.418014
ABCA7_+_1041311.23-P2	0.0607119	0.446262	0.253487
ABCA7_+_1041348.23-P2
ABCA7_+_1041432.23-P2
ABCA7_+_1041489.23-P2
ABCA7_+_1041673.23-P2
ABCA7_-_1040133.23-P1	-0.983331	-0.77453	-0.878931
ABCA7_-_1040209.23-P1	0.0509822	-0.258954	-0.103986
ABCA7_-_1040214.23-P1
ABCA7_-_1040526.23-P1
ABCA7_-_1041459.23-P2	0.214368	0.199771	0.20707
ABCA7_-_1041690.23-P2
ABCA7_-_1041717.23-P2	0.0429172	-0.137441	-0.0472617
ABCA8_+_66950951.23-P1P2
ABCA8_+_66950959.23-P1P2	-0.0548699	0.10528	0.0252052
ABCA8_+_66951172.23-P1P2
ABCA8_+_66951401.23-P1P2	0.297137	-0.865001	-0.283932
ABCA8_-_66951365.23-P1P2
ABCA8_-_66951372.23-P1P2	-0.143539	-0.333561	-0.23855
ABCA8_-_66951390.23-P1P2
ABCA8_-_66951447.23-P1P2
ABCA8_-_66951525.23-P1P2	0.14266	-0.277285	-0.0673124
ABCA8_-_66951528.23-P1P2	-0.379164	-0.453923	-0.416543
ABCA9_+_67056924.23-P1P2
ABCA9_+_67056982.23-P1P2
ABCA9_+_67057085.23-P1P2	0.151589	0.148985	0.150287
ABCA9_-_67056649.23-P1P2	-0.0804306	-0.0333156	-0.0568731
ABCA9_-_67056810.23-P1P2
ABCA9_-_67056917.23-P1P2
ABCA9_-_67056936.23-P1P2
ABCA9_-_67057012.23-P1P2	0.421226	0.0367971	0.229012
ABCA9_-_67057053.23-P1P2	0.00327216	-0.489472	-0.2431
ABCA9_-_67057069.23-P1P2	0.440292	0.148621	0.294456
ABCB10_+_229694012.23-P1P2
ABCB10_+_229694285.23-P1P2	-1.9829	-2.14238	-2.06264
ABCB10_+_229694391.23-P1P2
ABCB10_+_229694413.23-P1P2	-0.377731	0.345252	-0.0162395
ABCB10_-_229694283.23-P1P2
ABCB10_-_229694290.23-P1P2
ABCB10_-_229694297.23-P1P2	-3.09084	-2.3066	-2.69872
ABCB10_-_229694400.23-P1P2
ABCB10_-_229694457.23-P1P2	-0.0823585	-0.143472	-0.112915
ABCB10_-_229694467.23-P1P2	0.018468	0.41152	0.214994
ABCB11_+_169887409.23-P1P2	0.0292288	0.0826314	0.0559301
ABCB11_+_169887589.23-P1P2
ABCB11_+_169887604.23-P1P2
ABCB11_+_169887776.23-P1P2
ABCB11_+_169887811.23-P1P2	-0.366711	-0.115194	-0.240952
ABCB11_+_169887815.23-P1P2
ABCB11_-_169887416.23-P1P2	-0.156841	-0.436815	-0.296828
ABCB11_-_169887692.23-P1P2
ABCB11_-_169887784.23-P1P2	0.228424	0.183434	0.205929
ABCB11_-_169887796.23-P1P2	0.43836	0.492275	0.465318
ABCB1_+_87342475.23-ENST00000265724.3
ABCB1_+_87342641.23-ENST00000265724.3
ABCB1_-_87342245.23-ENST00000265724.3
ABCB1_-_87342256.23-ENST00000265724.3	0.0839351	-0.417806	-0.166936
ABCB1_-_87342302.23-ENST00000265724.3	0.58456	0.297065	0.440813
ABCB1_-_87342654.23-ENST00000265724.3	0.00220051	0.106497	0.0543489
ABCB1_-_87342657.23-ENST00000265724.3	-0.10826	0.135701	0.0137207
ABCB1_-_87342674.23-ENST00000265724.3	0.169193	0.461895	0.315544
ABCB1_-_87342678.23-ENST00000265724.3
ABCB1_-_87342682.23-ENST00000265724.3
ABCB4_+_87104635.23-P1P2
ABCB4_+_87104755.23-P1P2
ABCB4_+_87104897.23-P1P2
ABCB4_+_87104933.23-P1P2	-0.0527485	-0.0860873	-0.0694179
ABCB4_+_87104939.23-P1P2	0.455763	0.239712	0.347738
ABCB4_+_87104948.23-P1P2
ABCB4_+_87105008.23-P1P2	0.398427	0.415009	0.406718
ABCB4_-_87104608.23-P1P2	-0.44535	-0.683975	-0.564663
ABCB4_-_87104975.23-P1P2	-0.0582662	-0.653155	-0.35571
ABCB4_-_87104991.23-P1P2
ABCB5_+_20687051.23-P1P2	1.30297	1.09363	1.1983
ABCB5_+_20687204.23-P1P2
ABCB5_+_20687218.23-P1P2	0.191778	0.626593	0.409185
ABCB5_+_20687242.23-P1P2	-0.589457	-0.573282	-0.581369
ABCB5_+_20687409.23-P1P2
ABCB5_+_20687450.23-P1P2
ABCB5_-_20687157.23-P1P2
ABCB5_-_20687194.23-P1P2
ABCB5_-_20687236.23-P1P2
ABCB5_-_20687396.23-P1P2	0.00123779	-0.116142	-0.0574521
ABCB6_+_220083287.23-P1P2
ABCB6_+_220083500.23-P1P2	-0.0392316	-0.480355	-0.259794
ABCB6_+_220083584.23-P1P2
ABCB6_+_220083613.23-P1P2
ABCB6_+_220083669.23-P1P2
ABCB6_-_220083181.23-P1P2	0.0123239	0.415541	0.213933
ABCB6_-_220083194.23-P1P2	-0.18508	-0.243984	-0.214532
ABCB6_-_220083298.23-P1P2
ABCB6_-_220083468.23-P1P2	0.106346	-0.0396762	0.0333351
ABCB6_-_220083604.23-P1P2	-0.450132	-0.212562	-0.331347
ABCB7_+_74375695.23-P1P2
ABCB7_+_74375720.23-P1P2
ABCB7_+_74375885.23-P1P2	-2.01946	-2.62349	-2.32148
ABCB7_+_74375896.23-P1P2
ABCB7_+_74376070.23-P1P2	-3.29871	-3.31928	-3.30899
ABCB7_-_74375871.23-P1P2
ABCB7_-_74375964.23-P1P2	-4.2091	-2.55301	-3.38106
ABCB7_-_74376019.23-P1P2	-4.1426	-4.16655	-4.15458
ABCB7_-_74376036.23-P1P2
ABCB7_-_74376044.23-P1P2	-2.92407	-2.02825	-2.47616
ABCB8_+_150725531.23-P1P2
ABCB8_+_150725592.23-P1P2
ABCB8_+_150725958.23-P1P2
ABCB8_+_150725965.23-P1P2	-0.943267	-0.607548	-0.775407
ABCB8_-_150725551.23-P1P2	1.12319	1.40923	1.26621
ABCB8_-_150725580.23-P1P2	0.367527	0.303169	0.335348
ABCB8_-_150725890.23-P1P2
ABCB8_-_150725928.23-P1P2	-0.359472	-0.236026	-0.297749
ABCB8_-_150725938.23-P1P2
ABCB8_-_150725975.23-P1P2	-0.105091	-0.13803	-0.121561
ABCB9_+_123450501.23-P1
ABCB9_+_123450542.23-P1
ABCB9_+_123450546.23-P1	0.800666	0.545253	0.67296
ABCB9_+_123450566.23-P1	0.203961	0.172397	0.188179
ABCB9_+_123450826.23-P1	0.0737559	0.313204	0.19348
ABCB9_+_123450970.23-P1	-0.85083	-0.207591	-0.52921
ABCB9_+_123465380.23-P2
ABCB9_+_123465415.23-P2
ABCB9_+_123465727.23-P2	0.304351	0.49841	0.401381
ABCB9_+_123465780.23-P2
ABCB9_-_123450530.23-P1
ABCB9_-_123450533.23-P1
ABCB9_-_123450551.23-P1
ABCB9_-_123450999.23-P1	0.168188	0.213763	0.190975
ABCB9_-_123465296.23-P2	-0.256565	0.162843	-0.046861
ABCB9_-_123465398.23-P2
ABCB9_-_123465422.23-P2	-0.246112	-0.582136	-0.414124
ABCB9_-_123465699.23-P2	0.0194927	0.0614342	0.0404635
ABCB9_-_123465738.23-P2	0.186574	0.328161	0.257367
ABCB9_-_123465787.23-P2	0.0677913	0.189304	0.128548
ABCC10_+_43395315.23-P1P2	0.791417	0.766686	0.779052
ABCC10_+_43395533.23-P1P2
ABCC10_+_43395536.23-P1P2
ABCC10_+_43395660.23-P1P2
ABCC10_-_43395326.23-P1P2
ABCC10_-_43395330.23-P1P2	1.39628	1.05925	1.22776
ABCC10_-_43395343.23-P1P2	-0.0833562	-0.317743	-0.20055
ABCC10_-_43395719.23-P1P2
ABCC10_-_43395891.23-P1P2	0.729809	0.126928	0.428369
ABCC10_-_43395984.23-P1P2	0.376761	0.152841	0.264801
ABCC11_+_48277846.23-P1
ABCC11_+_48278091.23-P1
ABCC11_+_48278130.23-P1	0.645438	0.884867	0.765153
ABCC11_+_48278163.23-P1
ABCC11_+_48281001.23-P2	0.0139665	0.182523	0.0982447
ABCC11_+_48281042.23-P2	-0.0403283	-0.371629	-0.205979
ABCC11_+_48281160.23-P2
ABCC11_+_48281175.23-P2
ABCC11_+_48281194.23-P2
ABCC11_+_48281284.23-P2
ABCC11_+_48281345.23-P2	-0.373893	-0.935037	-0.654465
ABCC11_+_48281428.23-P2	0.165772	0.0216449	0.0937083
ABCC11_-_48277852.23-P1	0.163661	0.10217	0.132916
ABCC11_-_48278103.23-P1	0.750155	0.450462	0.600308
ABCC11_-_48278122.23-P1	0.597308	0.474345	0.535826
ABCC11_-_48278125.23-P1	0.759373	1.23489	0.99713
ABCC11_-_48278197.23-P1
ABCC11_-_48278200.23-P1
ABCC11_-_48280980.23-P2	-0.0192971	-0.0945	-0.0568985
ABCC11_-_48281374.23-P2
ABCC12_+_48180281.23-ENST00000311303.3
ABCC12_+_48180331.23-ENST00000311303.3
ABCC12_+_48180353.23-ENST00000311303.3
ABCC12_+_48180599.23-ENST00000311303.3
ABCC12_+_48180636.23-ENST00000311303.3	0.311579	0.0127065	0.162143
ABCC12_-_48180314.23-ENST00000311303.3	0.697337	0.648992	0.673165
ABCC12_-_48180571.23-ENST00000311303.3
ABCC12_-_48180643.23-ENST00000311303.3	0.585655	0.271205	0.42843
ABCC12_-_48180648.23-ENST00000311303.3	0.0293795	0.1316	0.0804897
ABCC12_-_48180679.23-ENST00000311303.3	0.00431379	-0.020908	-0.00829712
ABCC1_+_16043482.23-P1P2	0.0449363	0.448042	0.246489
ABCC1_+_16043647.23-P1P2
ABCC1_+_16043887.23-P1P2
ABCC1_+_16043921.23-P1P2	-0.205511	-0.0649391	-0.135225
ABCC1_+_16043939.23-P1P2
ABCC1_-_16043841.23-P1P2
ABCC1_-_16043871.23-P1P2	0.212998	0.236297	0.224648
ABCC1_-_16043934.23-P1P2	-0.0253552	0.413794	0.194219
ABCC1_-_16043999.23-P1P2
ABCC1_-_16044002.23-P1P2	0.698348	0.612186	0.655267
ABCC2_+_101542376.23-P1P2
ABCC2_+_101542515.23-P1P2	0.653174	0.377894	0.515534
ABCC2_+_101542910.23-P1P2	-0.702485	-0.616861	-0.659673
ABCC2_+_101542914.23-P1P2	0.33514	0.979783	0.657461
ABCC2_+_101542981.23-P1P2	-1.56736	-1.83367	-1.70051
ABCC2_-_101542463.23-P1P2	1.30127	0.763383	1.03233
ABCC2_-_101542705.23-P1P2
ABCC2_-_101542708.23-P1P2
ABCC2_-_101542808.23-P1P2
ABCC2_-_101542903.23-P1P2
ABCC3_+_48712245.23-P1P2
ABCC3_+_48712248.23-P1P2	0.629278	0.547987	0.588632
ABCC3_+_48712270.23-P1P2	-0.17542	-0.15691	-0.166165
ABCC3_+_48712294.23-P1P2
ABCC3_+_48712450.23-P1P2	-3.34091	-1.92925	-2.63508
ABCC3_+_48712559.23-P1P2	0.221769	0.455838	0.338804
ABCC3_+_48712662.23-P1P2	0.430902	-0.263707	0.0835976
ABCC3_+_48712738.23-P1P2
ABCC3_-_48712163.23-P1P2
ABCC3_-_48712673.23-P1P2
ABCC4_+_95953430.23-P1P2	0.280996	0.081706	0.181351
ABCC4_+_95953641.23-P1P2	-0.0571674	0.133708	0.0382701
ABCC4_+_95953668.23-P1P2	0.00273474	-0.0874911	-0.0423782
ABCC4_+_95953676.23-P1P2
ABCC4_+_95953681.23-P1P2
ABCC4_+_95953695.23-P1P2
ABCC4_-_95953458.23-P1P2
ABCC4_-_95953561.23-P1P2
ABCC4_-_95953614.23-P1P2	-0.254561	0.0743614	-0.0900996
ABCC4_-_95953652.23-P1P2	-0.587008	-0.722852	-0.65493
ABCC5_+_183735202.23-P1P2
ABCC5_+_183735246.23-P1P2
ABCC5_+_183735252.23-P1P2
ABCC5_+_183735285.23-P1P2
ABCC5_+_183735648.23-P1P2	0.225509	0.428316	0.326912
ABCC5_+_183735692.23-P1P2	-0.488995	-0.943686	-0.71634
ABCC5_-_183735259.23-P1P2	-0.333394	-0.699946	-0.51667
ABCC5_-_183735312.23-P1P2	-0.0945278	-0.0790849	-0.0868063
ABCC5_-_183735467.23-P1P2	0.363026	-0.15517	0.103928
ABCC5_-_183735588.23-P1P2
ABCC6_+_16316894.23-ENST00000205557.7
ABCC6_+_16316916.23-ENST00000205557.7
ABCC6_+_16317287.23-ENST00000205557.7	-0.324414	-0.412989	-0.368702
ABCC6_+_16317296.23-ENST00000205557.7	-0.144274	-0.419426	-0.28185
ABCC6_-_16316877.23-ENST00000205557.7
ABCC6_-_16317049.23-ENST00000205557.7
ABCC6_-_16317052.23-ENST00000205557.7
ABCC6_-_16317235.23-ENST00000205557.7	0.0872256	-0.151581	-0.0321777
ABCC6_-_16317247.23-ENST00000205557.7	0.407464	-0.153054	0.127205
ABCC6_-_16317344.23-ENST00000205557.7
ABCC8_+_17497824.23-P1P2
ABCC8_+_17497953.23-P1P2	-0.403937	-0.400744	-0.402341
ABCC8_+_17498249.23-P1P2
ABCC8_+_17498387.23-P1P2	0.511101	0.544258	0.52768
ABCC8_+_17498394.23-P1P2
ABCC8_-_17497979.23-P1P2	0.208604	-0.216996	-0.00419617
ABCC8_-_17497997.23-P1P2	-1.1191	-1.1745	-1.1468
ABCC8_-_17498066.23-P1P2
ABCC8_-_17498220.23-P1P2	0.246819	0.193829	0.220324
ABCC8_-_17498282.23-P1P2
ABCC9_+_22093672.23-P1P2	0.373719	0.544131	0.458925
ABCC9_+_22093678.23-P1P2	-0.754904	-0.61247	-0.683687
ABCC9_+_22093937.23-P1P2	-0.0417856	-0.693127	-0.367456
ABCC9_+_22093941.23-P1P2	0.937922	1.40349	1.1707
ABCC9_+_22094148.23-P1P2
ABCC9_+_22094152.23-P1P2
ABCC9_+_22094309.23-P1P2	-0.944101	-0.916422	-0.930261
ABCC9_-_22093906.23-P1P2
ABCC9_-_22094032.23-P1P2
ABCC9_-_22094122.23-P1P2
ABCD1_+_152990414.23-P1P2	0.0502217	-0.360401	-0.155089
ABCD1_+_152990694.23-P1P2
ABCD1_+_152990711.23-P1P2	-0.217499	-0.203559	-0.210529
ABCD1_-_152990333.23-P1P2
ABCD1_-_152990338.23-P1P2	-0.124503	-0.0881554	-0.106329
ABCD1_-_152990342.23-P1P2
ABCD1_-_152990379.23-P1P2	0.242659	-0.170865	0.0358971
ABCD1_-_152990498.23-P1P2
ABCD1_-_152990703.23-P1P2	0.0107122	0.1773	0.0940059
ABCD1_-_152990727.23-P1P2
ABCD2_+_40013099.23-P1P2	-0.503683	-0.192273	-0.347978
ABCD2_+_40013295.23-P1P2
ABCD2_+_40013504.23-P1P2
ABCD2_+_40013514.23-P1P2	0.216875	0.118272	0.167573
ABCD2_+_40013594.23-P1P2	0.0362231	0.131164	0.0836935
ABCD2_-_40013191.23-P1P2	0.744224	0.623952	0.684088
ABCD2_-_40013313.23-P1P2
ABCD2_-_40013342.23-P1P2
ABCD2_-_40013373.23-P1P2
ABCD2_-_40013610.23-P1P2	0.191662	0.106854	0.149258
ABCD3_+_94884002.23-P1P2	-0.143951	0.122869	-0.0105409
ABCD3_+_94884009.23-P1P2	0.0912053	0.385394	0.2383
ABCD3_+_94884032.23-P1P2	0.133574	0.0722837	0.102929
ABCD3_+_94884210.23-P1P2
ABCD3_+_94884219.23-P1P2
ABCD3_+_94884473.23-P1P2	0.396653	0.0750164	0.235834
ABCD3_-_94883974.23-P1P2	-0.436536	-0.247948	-0.342242
ABCD3_-_94884061.23-P1P2
ABCD3_-_94884365.23-P1P2
ABCD3_-_94884436.23-P1P2
ABCD4_+_74769232.23-P1P2
ABCD4_+_74769429.23-P1P2
ABCD4_+_74769611.23-P1P2	-0.453934	-0.485055	-0.469495
ABCD4_+_74769625.23-P1P2
ABCD4_+_74769649.23-P1P2	-0.639291	-0.466205	-0.552748
ABCD4_-_74769174.23-P1P2
ABCD4_-_74769631.23-P1P2	0.181127	0.0971834	0.139155
ABCD4_-_74769666.23-P1P2
ABCD4_-_74769682.23-P1P2	0.126005	0.18096	0.153483
ABCD4_-_74769729.23-P1P2	0.287635	0.472064	0.379849
ABCE1_+_146019317.23-P1P2	-1.74238	-1.65225	-1.69731
ABCE1_+_146019463.23-P1P2	-0.233277	-0.356654	-0.294966
ABCE1_+_146019466.23-P1P2
ABCE1_+_146019482.23-P1P2
ABCE1_+_146019651.23-P1P2
ABCE1_+_146019792.23-P1P2
ABCE1_+_146019842.23-P1P2	0.335682	0.0284828	0.182082
ABCE1_-_146019439.23-P1P2
ABCE1_-_146019502.23-P1P2	-4.31677	-6.06123	-5.189
ABCE1_-_146019516.23-P1P2	-1.75808	-2.0171	-1.88759
ABCF1_+_30539238.23-P1	-4.35247	-6.55636	-5.45442
ABCF1_+_30539434.23-P1
ABCF1_+_30539469.23-P1	0.161865	0.104808	0.133337
ABCF1_+_30539647.23-P1	0.200939	0.00883725	0.104888
ABCF1_+_30539664.23-P1
ABCF1_+_30546312.23-P2	0.0859227	-0.291658	-0.102868
ABCF1_+_30546315.23-P2	0.476439	0.520305	0.498372
ABCF1_+_30546387.23-P2
ABCF1_+_30546397.23-P2
ABCF1_+_30546405.23-P2
ABCF1_-_30539219.23-P1
ABCF1_-_30539232.23-P1	-0.219155	-0.134187	-0.176671
ABCF1_-_30539559.23-P1
ABCF1_-_30539602.23-P1	0.0528151	-0.0478435	0.00248576
ABCF1_-_30539728.23-P1
ABCF1_-_30546344.23-P2	-0.309215	-0.109538	-0.209376
ABCF1_-_30546354.23-P2	0.381361	0.314982	0.348172
ABCF1_-_30546366.23-P2	-0.386383	-0.265338	-0.325861
ABCF1_-_30546413.23-P2
ABCF1_-_30546502.23-P2
ABCF2_+_150923872.23-P1P2	0.907978	0.41974	0.663859
ABCF2_+_150923902.23-P1P2	0.443449	0.135632	0.28954
ABCF2_+_150923936.23-P1P2
ABCF2_+_150923959.23-P1P2
ABCF2_+_150924059.23-P1P2
ABCF2_+_150924236.23-P1P2	0.295461	-0.0347987	0.130331
ABCF2_+_150924287.23-P1P2	-0.279064	-0.400279	-0.339672
ABCF2_+_150924296.23-P1P2
ABCF2_+_150924331.23-P1P2
ABCF2_-_150923882.23-P1P2	0.328131	0.357033	0.342582
ABCF3_+_183904140.23-P1P2
ABCF3_-_183903980.23-P1P2	-0.318832	-0.279945	-0.299388
ABCF3_-_183903991.23-P1P2	-0.145981	-0.347953	-0.246967
ABCF3_-_183904021.23-P1P2	0.361209	-0.466099	-0.0524446
ABCF3_-_183904044.23-P1P2
ABCF3_-_183904344.23-P1P2
ABCF3_-_183904356.23-P1P2	-0.390554	0.357094	-0.0167299
ABCF3_-_183904380.23-P1P2	-0.628824	-0.764465	-0.696645
ABCF3_-_183904399.23-P1P2
ABCF3_-_183904495.23-P1P2
ABCG1_+_43639503.23-P1P2
ABCG1_+_43639544.23-P1P2	0.114428	0.289755	0.202092
ABCG1_+_43639681.23-P1P2	0.713251	1.31882	1.01603
ABCG1_-_43639282.23-P1P2	0.330039	0.166953	0.248496
ABCG1_-_43639541.23-P1P2	-0.376834	0.23067	-0.0730823
ABCG1_-_43639554.23-P1P2
ABCG1_-_43639626.23-P1P2	-0.00616166	-0.178308	-0.092235
ABCG1_-_43639644.23-P1P2
ABCG1_-_43639647.23-P1P2
ABCG1_-_43639652.23-P1P2
ABCG2_+_89079727.23-P1P2
ABCG2_+_89079755.23-P1P2
ABCG2_+_89079974.23-P1P2	1.13291	0.510354	0.82163
ABCG2_+_89080025.23-P1P2	0.0930479	0.150351	0.121699
ABCG2_+_89080044.23-P1P2	1.27375	-0.411542	0.431102
ABCG2_-_89079568.23-P1P2
ABCG2_-_89079599.23-P1P2
ABCG2_-_89079947.23-P1P2
ABCG2_-_89079989.23-P1P2	-0.180557	0.46006	0.139751
ABCG2_-_89080000.23-P1P2	1.39438
ABCG4_+_119019794.23-P1P2	0.278101	0.254839	0.26647
ABCG4_+_119019855.23-P1P2	0.0614016	0.219838	0.14062
ABCG4_+_119020113.23-P1P2
ABCG4_-_119019755.23-P1P2
ABCG4_-_119019776.23-P1P2
ABCG4_-_119019784.23-P1P2	-0.490525	-0.309868	-0.400197
ABCG4_-_119019798.23-P1P2
ABCG4_-_119019811.23-P1P2	0.524806	1.81419	1.1695
ABCG4_-_119020171.23-P1P2
ABCG4_-_119020232.23-P1P2
ABCG5_+_44065447.23-P1P2	-0.12637	0.174661	0.0241455
ABCG5_+_44065537.23-P1P2
ABCG5_+_44065669.23-P1P2
ABCG5_+_44065862.23-P1P2
ABCG5_+_44065865.23-P1P2	-0.332797	-0.140864	-0.23683
ABCG5_-_44065428.23-P1P2	-0.128195	-0.10488	-0.116537
ABCG5_-_44065433.23-P1P2	0.687678	0.808543	0.74811
ABCG5_-_44065438.23-P1P2
ABCG5_-_44065586.23-P1P2
ABCG5_-_44065840.23-P1P2
ABCG8_+_44066166.23-P1P2	-0.400895	0.0824128	-0.159241
ABCG8_+_44066180.23-P1P2	1.30188	0.491958	0.89692
ABCG8_+_44066240.23-P1P2
ABCG8_+_44066323.23-P1P2	-0.251274	-1.22454	-0.737909
ABCG8_+_44066333.23-P1P2	-0.00733985	-0.336753	-0.172047
ABCG8_-_44066172.23-P1P2	0.249583	0.305076	0.277329
ABCG8_-_44066199.23-P1P2
ABCG8_-_44066213.23-P1P2
ABCG8_-_44066292.23-P1P2
ABCG8_-_44066373.23-P1P2
ABHD10_+_111697851.23-P1P2	-0.456604	-0.114682	-0.285643
ABHD10_+_111697939.23-P1P2
ABHD10_+_111698093.23-P1P2	0.0540869	0.0579168	0.0560018
ABHD10_+_111698102.23-P1P2
ABHD10_+_111698117.23-P1P2
ABHD10_+_111698316.23-P1P2	-0.317035	-0.320912	-0.318973
ABHD10_-_111697877.23-P1P2	-0.917625	-0.4198	-0.668713
ABHD10_-_111697911.23-P1P2
ABHD10_-_111697914.23-P1P2	-0.427476	-0.447632	-0.437554
ABHD10_-_111697938.23-P1P2
ABHD11_+_73152640.23-P1P2
ABHD11_+_73152656.23-P1P2	-0.231051	-0.00215146	-0.116601
ABHD11_+_73152963.23-P1P2	-0.268878	-0.259426	-0.264152
ABHD11_+_73153163.23-P1P2
ABHD11_-_73152688.23-P1P2	-0.288777	-0.134427	-0.211602
ABHD11_-_73153052.23-P1P2
ABHD11_-_73153080.23-P1P2
ABHD11_-_73153094.23-P1P2	-0.459334	-0.312007	-0.385671
ABHD11_-_73153115.23-P1P2
ABHD11_-_73153135.23-P1P2	0.40443	0.844788	0.624609
ABHD12B_+_51339177.23-P1P2	0.442753	0.177883	0.310318
ABHD12B_-_51338832.23-P1P2	0.781535	1.27647	1.029
ABHD12B_-_51338864.23-P1P2	-0.182573	-0.421555	-0.302064
ABHD12B_-_51338879.23-P1P2
ABHD12B_-_51338885.23-P1P2	0.0941883	0.2122	0.153194
ABHD12B_-_51338895.23-P1P2
ABHD12B_-_51338913.23-P1P2
ABHD12B_-_51338916.23-P1P2
ABHD12B_-_51339227.23-P1P2	-0.170238	-0.298544	-0.234391
ABHD12B_-_51339232.23-P1P2
ABHD12_+_25371025.23-P1P2
ABHD12_+_25371393.23-P1P2	0.117075	-0.202272	-0.0425982
ABHD12_+_25371436.23-P1P2	0.513509	0.181345	0.347427
ABHD12_-_25371009.23-P1P2
ABHD12_-_25371014.23-P1P2
ABHD12_-_25371024.23-P1P2
ABHD12_-_25371053.23-P1P2	0.0178377	-0.112173	-0.0471675
ABHD12_-_25371057.23-P1P2	-0.733477	-1.02305	-0.878264
ABHD12_-_25371074.23-P1P2
ABHD12_-_25371489.23-P1P2	0.19621	0.690996	0.443603
ABHD13_+_108870795.23-P1P2	0.232489	0.149621	0.191055
ABHD13_+_108870811.23-P1P2	-0.66154	-0.494942	-0.578241
ABHD13_+_108871155.23-P1P2
ABHD13_+_108871228.23-P1P2	0.200289	-0.169248	0.0155205
ABHD13_+_108871236.23-P1P2
ABHD13_-_108870880.23-P1P2	0.164351	0.206564	0.185458
ABHD13_-_108870892.23-P1P2
ABHD13_-_108870927.23-P1P2
ABHD13_-_108871256.23-P1P2	-0.32809	-0.534842	-0.431466
ABHD13_-_108871313.23-P1P2
ABHD14A_+_52009088.23-P1P2
ABHD14A_+_52009119.23-P1P2
ABHD14A_+_52009149.23-P1P2	-0.392469	-0.171685	-0.282077
ABHD14A_+_52009194.23-P1P2	-0.163165	0.337496	0.0871653
ABHD14A_+_52009199.23-P1P2
ABHD14A_+_52009255.23-P1P2	0.268112	0.152934	0.210523
ABHD14A_-_52009122.23-P1P2	-0.377587	0.138477	-0.119555
ABHD14A_-_52009154.23-P1P2
ABHD14A_-_52009160.23-P1P2	0.045918	0.275621	0.16077
ABHD14A_-_52009315.23-P1P2
ABHD14B_+_52007815.23-P1	-0.022134	0.080788	0.029327
ABHD14B_+_52016945.23-P2	0.0127501	-0.0908371	-0.0390435
ABHD14B_+_52017055.23-P2
ABHD14B_+_52017325.23-P2	0.569347	0.338033	0.45369
ABHD14B_+_52017350.23-P2	-0.0278191	0.00432993	-0.0117446
ABHD14B_+_52017353.23-P2
ABHD14B_-_52007690.23-P1
ABHD14B_-_52007852.23-P1
ABHD14B_-_52007865.23-P1
ABHD14B_-_52007985.23-P1	-0.425879	-0.301519	-0.363699
ABHD14B_-_52007995.23-P1	-1.79847	-1.15637	-1.47742
ABHD14B_-_52008010.23-P1
ABHD14B_-_52008027.23-P1	0.0359386	0.11594	0.0759393
ABHD14B_-_52008030.23-P1
ABHD14B_-_52008040.23-P1	-0.0464164	-0.0900754	-0.0682459
ABHD14B_-_52016935.23-P2
ABHD14B_-_52016965.23-P2	0.384562	0.501753	0.443158
ABHD14B_-_52017160.23-P2
ABHD14B_-_52017383.23-P2	0.120148	0.408708	0.264428
ABHD14B_-_52017387.23-P2
ABHD15_+_27893596.23-P1P2
ABHD15_+_27893970.23-P1P2
ABHD15_-_27893577.23-P1P2	-0.489558	-0.0618402	-0.275699
ABHD15_-_27893616.23-P1P2
ABHD15_-_27893641.23-P1P2	-0.499361	-0.719091	-0.609226
ABHD15_-_27893654.23-P1P2	0.0613219	0.288674	0.174998
ABHD15_-_27893937.23-P1P2
ABHD15_-_27893964.23-P1P2
ABHD15_-_27893980.23-P1P2	-0.317295	-0.245332	-0.281313
ABHD15_-_27894008.23-P1P2	0.0935869	0.331381	0.212484
ABHD16A_+_31670831.23-P1P2
ABHD16A_+_31671120.23-P1P2	0.168225	-0.170204	-0.000989327
ABHD16A_+_31671138.23-P1P2	-0.725205	-0.58454	-0.654873
ABHD16A_-_31670442.23-P1P2
ABHD16A_-_31670645.23-P1P2
ABHD16A_-_31670650.23-P1P2
ABHD16A_-_31670671.23-P1P2	0.0893718	0.0501839	0.0697778
ABHD16A_-_31670675.23-P1P2
ABHD16A_-_31670679.23-P1P2	-1.05041	-1.11679	-1.0836
ABHD16A_-_31670764.23-P1P2	0.192903	0.279356	0.236129
ABHD16B_+_62492825.23-P1P2	-0.158165	-0.478861	-0.318513
ABHD16B_+_62492837.23-P1P2	0.750622	0.36789	0.559256
ABHD16B_+_62492887.23-P1P2
ABHD16B_+_62493200.23-P1P2
ABHD16B_+_62493236.23-P1P2	-0.109956	-0.0223012	-0.0661284
ABHD16B_+_62493242.23-P1P2
ABHD16B_+_62493291.23-P1P2
ABHD16B_-_62492870.23-P1P2	0.0639697	0.309993	0.186981
ABHD16B_-_62493095.23-P1P2
ABHD16B_-_62493298.23-P1P2
ABHD17A_+_1885071.23-P1P2
ABHD17A_+_1885470.23-P1P2	0.161013	-0.343843	-0.091415
ABHD17A_-_1885045.23-P1P2	-0.43355	-0.412556	-0.423053
ABHD17A_-_1885067.23-P1P2
ABHD17A_-_1885076.23-P1P2	-0.125634	0.0814769	-0.0220787
ABHD17A_-_1885086.23-P1P2
ABHD17A_-_1885099.23-P1P2	0.297043	-0.075259	0.110892
ABHD17A_-_1885105.23-P1P2
ABHD17A_-_1885122.23-P1P2
ABHD17A_-_1885483.23-P1P2	0.340595	0.784501	0.562548
ABHD17B_+_74525655.23-P1P2	0.677613	0.316263	0.496938
ABHD17B_+_74525744.23-P1P2
ABHD17B_+_74525862.23-P1P2	0.159887	-0.179112	-0.00961266
ABHD17B_+_74526081.23-P1P2
ABHD17B_+_74526089.23-P1P2	-0.411207	-0.00613571	-0.208672
ABHD17B_+_74526100.23-P1P2
ABHD17B_-_74525630.23-P1P2
ABHD17B_-_74525690.23-P1P2	-0.302792	-0.510885	-0.406838
ABHD17B_-_74525704.23-P1P2	-0.00587908	0.335556	0.164839
ABHD17B_-_74526135.23-P1P2
ABHD17C_+_80987662.23-P1P2	1.03131	0.825209	0.928261
ABHD17C_+_80987691.23-P1P2
ABHD17C_+_80987703.23-P1P2	-0.240852	-0.351119	-0.295985
ABHD17C_+_80987878.23-P1P2	-0.0945996	-0.0189597	-0.0567797
ABHD17C_+_80987887.23-P1P2	-0.375011	-0.0473702	-0.211191
ABHD17C_+_80988086.23-P1P2
ABHD17C_+_80988162.23-P1P2
ABHD17C_-_80987718.23-P1P2
ABHD17C_-_80988060.23-P1P2
ABHD17C_-_80988126.23-P1P2
ABHD1_+_27346724.23-P1P2
ABHD1_+_27346727.23-P1P2
ABHD1_+_27347051.23-P1P2
ABHD1_+_27347075.23-P1P2	-0.429899	0.0138672	-0.208016
ABHD1_+_27347086.23-P1P2	0.310193	0.749145	0.529669
ABHD1_+_27347095.23-P1P2	-0.0929187	0.0102636	-0.0413276
ABHD1_+_27347132.23-P1P2	-0.0351907	-0.0261624	-0.0306766
ABHD1_-_27346733.23-P1P2	0.42772	0.397775	0.412748
ABHD1_-_27346736.23-P1P2
ABHD1_-_27347069.23-P1P2
ABHD2_+_89631693.23-P1P2	0.0747442	0.300276	0.18751
ABHD2_+_89632075.23-P1P2	0.5293	0.330798	0.430049
ABHD2_+_89632196.23-P1P2
ABHD2_-_89631662.23-P1P2
ABHD2_-_89631738.23-P1P2	-0.294028	-0.168213	-0.23112
ABHD2_-_89631760.23-P1P2	-0.010147	0.28438	0.137117
ABHD2_-_89631921.23-P1P2
ABHD2_-_89631993.23-P1P2
ABHD2_-_89632047.23-P1P2
ABHD2_-_89632154.23-P1P2	-0.0965819	0.249978	0.0766981
ABHD3_+_19284354.23-P1P2	-0.631101	0.0494013	-0.29085
ABHD3_+_19284534.23-P1P2	-0.529369	-0.33884	-0.434105
ABHD3_+_19284717.23-P1P2	0.14161	0.0835784	0.112594
ABHD3_+_19284728.23-P1P2	0.19693	0.29561	0.24627
ABHD3_-_19284369.23-P1P2
ABHD3_-_19284492.23-P1P2
ABHD3_-_19284521.23-P1P2
ABHD3_-_19284683.23-P1P2
ABHD3_-_19284708.23-P1P2
ABHD3_-_19284770.23-P1P2	0.0158646	0.142315	0.0790897
ABHD4_+_23067144.23-P1P2
ABHD4_+_23067433.23-P1P2
ABHD4_+_23067458.23-P1P2
ABHD4_+_23067515.23-P1P2	-0.572168	-0.998168	-0.785168
ABHD4_+_23067613.23-P1P2	-0.537185	-0.47209	-0.504638
ABHD4_-_23067199.23-P1P2	0.436516	0.017274	0.226895
ABHD4_-_23067580.23-P1P2
ABHD4_-_23067583.23-P1P2
ABHD4_-_23067625.23-P1P2	-0.457009	0.426122	-0.0154437
ABHD4_-_23067680.23-P1P2	0.207899	-0.111205	0.0483471
ABHD5_+_43732395.23-P1P2	0.138431	0.09248	0.115456
ABHD5_+_43732435.23-P1P2
ABHD5_+_43732515.23-P1P2
ABHD5_+_43732521.23-P1P2	-0.794151	-1.15389	-0.97402
ABHD5_+_43732806.23-P1P2	0.0183891	0.0189886	0.0186888
ABHD5_+_43732860.23-P1P2
ABHD5_-_43732422.23-P1P2	-0.167989	-0.274347	-0.221168
ABHD5_-_43732446.23-P1P2
ABHD5_-_43732464.23-P1P2	-0.169003	-0.986926	-0.577964
ABHD5_-_43732886.23-P1P2
ABHD6_+_58223718.23-P1P2	-0.508237	-0.39376	-0.450999
ABHD6_+_58223924.23-P1P2
ABHD6_+_58223966.23-P1P2	0.429512	-0.388369	0.0205717
ABHD6_+_58223976.23-P1P2
ABHD6_+_58223988.23-P1P2
ABHD6_-_58223553.23-P1P2	0.790737	0.0490212	0.419879
ABHD6_-_58223594.23-P1P2	-0.461802	-0.631169	-0.546485
ABHD6_-_58223751.23-P1P2
ABHD6_-_58223761.23-P1P2
ABHD6_-_58223914.23-P1P2	0.292792	0.0933374	0.193065
ABHD8_+_17413753.23-P1P2	0.416744	-0.451954	-0.0176051
ABHD8_+_17413810.23-P1P2
ABHD8_+_17413933.23-P1P2
ABHD8_+_17414242.23-P1P2
ABHD8_-_17413788.23-P1P2	-0.219565	0.282663	0.0315491
ABHD8_-_17413792.23-P1P2
ABHD8_-_17413858.23-P1P2
ABHD8_-_17414169.23-P1P2	-0.437237	-0.437702	-0.43747
ABHD8_-_17414173.23-P1P2	-0.0938143	-0.02181	-0.0578122
ABHD8_-_17414201.23-P1P2	-0.0196449	0.433823	0.207089
ABI1_+_27149446.23-P1P2	-0.126863	0.0545937	-0.0361346
ABI1_+_27149474.23-P1P2	-0.344194	-0.310615	-0.327404
ABI1_+_27149511.23-P1P2
ABI1_+_27149704.23-P1P2
ABI1_+_27149800.23-P1P2	-0.0797333	-0.137561	-0.108647
ABI1_+_27149865.23-P1P2
ABI1_-_27149345.23-P1P2
ABI1_-_27149590.23-P1P2
ABI1_-_27149837.23-P1P2	0.402279	0.13796	0.27012
ABI1_-_27149855.23-P1P2	0.728805	0.166794	0.447799
ABI2_+_204193030.23-P1P2	-0.034176	-0.0937819	-0.063979
ABI2_+_204193039.23-P1P2
ABI2_+_204193043.23-P1P2
ABI2_+_204193079.23-P1P2	0.025247	0.0280989	0.026673
ABI2_+_204193085.23-P1P2
ABI2_+_204193116.23-P1P2
ABI2_+_204193458.23-P1P2	-0.0682756	-0.315832	-0.192054
ABI2_-_204193048.23-P1P2
ABI2_-_204193058.23-P1P2	-0.0728796	0.0674827	-0.00269842
ABI2_-_204193288.23-P1P2	-0.633026	0.0219632	-0.305532
ABI3BP_+_100711811.23-P1P2
ABI3BP_+_100712193.23-P1P2
ABI3BP_+_100712238.23-P1P2	-0.15714	0.469334	0.156097
ABI3BP_+_100712278.23-P1P2
ABI3BP_+_100712307.23-P1P2	0.151986	0.483993	0.31799
ABI3BP_-_100712220.23-P1P2	-0.548555	-0.290312	-0.419433
ABI3BP_-_100712267.23-P1P2	-0.546836	-0.374169	-0.460503
ABI3BP_-_100712283.23-P1P2
ABI3BP_-_100712320.23-P1P2	-0.5402	-0.215931	-0.378065
ABI3BP_-_100712323.23-P1P2
ABI3_+_47287730.23-P1P2
ABI3_+_47287798.23-P1P2	0.550383	0.560743	0.555563
ABI3_+_47288056.23-P1P2
ABI3_+_47288122.23-P1P2	0.180885	0.0310531	0.105969
ABI3_+_47288159.23-P1P2	-0.389098	-0.168538	-0.278818
ABI3_+_47288453.23-P1P2
ABI3_+_47288474.23-P1P2
ABI3_+_47288486.23-P1P2
ABI3_+_47288524.23-P1P2	0.327683	-0.140313	0.0936854
ABI3_-_47288028.23-P1P2	1.25687	1.19049	1.22368
ABL1_+_133589362.23-ENST00000372348.2
ABL1_+_133589617.23-ENST00000372348.2	-0.0100661	-0.0589578	-0.034512
ABL1_+_133589629.23-ENST00000372348.2	0.181226	-0.0181923	0.0815167
ABL1_+_133589636.23-ENST00000372348.2	0.205272	0.0341516	0.119712
ABL1_+_133589652.23-ENST00000372348.2
ABL1_-_133589216.23-ENST00000372348.2
ABL1_-_133589228.23-ENST00000372348.2	0.151204	0.335765	0.243485
ABL1_-_133589268.23-ENST00000372348.2	0.179304	-0.0406055	0.0693493
ABL1_-_133589272.23-ENST00000372348.2
ABL1_-_133589804.23-ENST00000372348.2
ABL2_+_179111875.23-P1
ABL2_+_179111908.23-P1
ABL2_+_179112036.23-P1
ABL2_+_179112061.23-P1
ABL2_+_179112138.23-P1
ABL2_+_179112168.23-P1	-0.238538	-0.249233	-0.243886
ABL2_+_179112186.23-P1	-0.39428	-0.34362	-0.36895
ABL2_+_179198340.23-P2	-0.149463	-0.119946	-0.134704
ABL2_+_179198398.23-P2	-0.0882206	-0.0945192	-0.0913699
ABL2_+_179198527.23-P2
ABL2_+_179198561.23-P2
ABL2_+_179198565.23-P2	0.943212	0.54845	0.745831
ABL2_+_179198736.23-P2
ABL2_+_179198740.23-P2	0.161041	0.102567	0.131804
ABL2_+_179198799.23-P2
ABL2_-_179112151.23-P1	1.05062	0.427852	0.739238
ABL2_-_179112154.23-P1	2.51674	2.73698	2.62686
ABL2_-_179112158.23-P1	0.132036	-0.581672	-0.224818
ABL2_-_179198654.23-P2
ABL2_-_179198834.23-P2	-0.0924318	0.0300289	-0.0312014
ABLIM1_+_116417743.23-ENST00000277895.5	-0.0688649	-0.0776632	-0.0732641
ABLIM1_+_116417800.23-ENST00000277895.5
ABLIM1_+_116417821.23-ENST00000277895.5
ABLIM1_+_116417829.23-ENST00000277895.5	-0.890684	-0.285944	-0.588314
ABLIM1_+_116417833.23-ENST00000277895.5
ABLIM1_+_116418018.23-ENST00000277895.5	0.072194	0.129093	0.100644
ABLIM1_-_116417795.23-ENST00000277895.5	-0.00124617	-0.0973726	-0.0493094
ABLIM1_-_116417810.23-ENST00000277895.5	-0.300345	-0.335015	-0.31768
ABLIM1_-_116417816.23-ENST00000277895.5
ABLIM1_-_116417819.23-ENST00000277895.5
ABLIM2_+_8160016.23-P1P2	-0.0790701	0.0242938	-0.0273882
ABLIM2_+_8160086.23-P1P2
ABLIM2_+_8160141.23-P1P2	0.425644	0.608771	0.517208
ABLIM2_+_8160204.23-P1P2	0.492089	-0.00501679	0.243536
ABLIM2_+_8160328.23-P1P2
ABLIM2_+_8160487.23-P1P2
ABLIM2_+_8160523.23-P1P2	0.634654	0.656812	0.645733
ABLIM2_-_8160138.23-P1P2	0.0655288	0.770385	0.417957
ABLIM2_-_8160157.23-P1P2
ABLIM2_-_8160471.23-P1P2
ABLIM3_+_148521081.23-P1P2
ABLIM3_+_148521102.23-P1P2	0.514261	0.605531	0.559896
ABLIM3_+_148521122.23-P1P2
ABLIM3_+_148521137.23-P1P2
ABLIM3_+_148521279.23-P1P2
ABLIM3_+_148521297.23-P1P2
ABLIM3_+_148521451.23-P1P2	-0.635978	-0.602619	-0.619299
ABLIM3_-_148521229.23-P1P2	-0.212775	-0.207719	-0.210247
ABLIM3_-_148521482.23-P1P2	-0.0758352	0.281364	0.102764
ABLIM3_-_148521503.23-P1P2	0.179944	0.399359	0.289651
ABO_+_136130684.23-P2
ABO_+_136150190.23-P1	-0.338678	-0.508299	-0.423489
ABO_+_136150541.23-P1
ABO_+_136150587.23-P1
ABO_+_136150601.23-P1	-0.132624	0.0503774	-0.0411232
ABO_-_136130683.23-P2
ABO_-_136130692.23-P2	-0.72476	-0.688825	-0.706792
ABO_-_136130896.23-P2
ABO_-_136130899.23-P2
ABO_-_136130921.23-P2	0.168706	0.391834	0.28027
ABO_-_136130928.23-P2
ABO_-_136130955.23-P2	-0.711649	-0.445758	-0.578704
ABO_-_136130959.23-P2	-0.634006	-0.996275	-0.81514
ABO_-_136130966.23-P2	0.200657	0.22679	0.213723
ABO_-_136150162.23-P1
ABO_-_136150207.23-P1
ABO_-_136150219.23-P1	-0.217446	0.807619	0.295087
ABO_-_136150446.23-P1
ABO_-_136150600.23-P1	0.185369	0.217371	0.20137
ABO_-_136150606.23-P1	-0.484643	-0.213403	-0.349023
ABRACL_+_139349873.23-P1P2
ABRACL_+_139349876.23-P1P2	-0.33186	0.306203	-0.0128285
ABRACL_+_139349879.23-P1P2	-0.362142	-0.0860652	-0.224103
ABRACL_+_139349931.23-P1P2	0.317189	0.263878	0.290534
ABRACL_+_139350209.23-P1P2	0.361478	0.0499862	0.205732
ABRACL_+_139350231.23-P1P2
ABRACL_-_139350061.23-P1P2
ABRACL_-_139350119.23-P1P2	-1.10848	-0.474417	-0.791447
ABRACL_-_139350292.23-P1P2
ABRACL_-_139350417.23-P1P2
ABRA_+_107782019.23-P1P2	-0.0565606	-0.0300067	-0.0432836
ABRA_+_107782028.23-P1P2
ABRA_+_107782269.23-P1P2
ABRA_+_107782392.23-P1P2	-0.24579	-0.170409	-0.208099
ABRA_+_107782399.23-P1P2	0.00742507	0.0532706	0.0303478
ABRA_+_107782407.23-P1P2
ABRA_+_107782422.23-P1P2	0.204856	-0.0774148	0.0637205
ABRA_-_107782347.23-P1P2
ABRA_-_107782350.23-P1P2	0.365145	0.427965	0.396555
ABRA_-_107782371.23-P1P2
ABR_+_1082842.23-P1P2	0.305782	0.778769	0.542276
ABR_+_1082862.23-P1P2	-0.13015	-0.163615	-0.146883
ABR_+_1082896.23-P1P2
ABR_+_1083212.23-P1P2
ABR_+_1083246.23-P1P2
ABR_+_1083266.23-P1P2	-0.0584526	-0.498739	-0.278596
ABR_-_1082914.23-P1P2
ABR_-_1083030.23-P1P2
ABR_-_1083256.23-P1P2	-0.176543	-0.0507912	-0.113667
ABR_-_1083263.23-P1P2	-0.610757	-0.208887	-0.409822
ABT1_+_26597184.23-P1P2	-0.393505	-0.233495	-0.3135
ABT1_+_26597384.23-P1P2
ABT1_+_26597401.23-P1P2
ABT1_+_26597412.23-P1P2	-0.819895	-0.211136	-0.515516
ABT1_-_26597183.23-P1P2
ABT1_-_26597263.23-P1P2	-0.209055	-0.140025	-0.17454
ABT1_-_26597427.23-P1P2	0.229757	0.343287	0.286522
ABT1_-_26597485.23-P1P2
ABT1_-_26597617.23-P1P2	-0.354612	-0.399007	-0.37681
ABT1_-_26597649.23-P1P2
ABTB1_+_127391808.23-P1P2	-0.148564	-0.328214	-0.238389
ABTB1_+_127391828.23-P1P2	-0.56612	-0.192396	-0.379258
ABTB1_+_127391831.23-P1P2	-0.923182	-0.589556	-0.756369
ABTB1_+_127391861.23-P1P2
ABTB1_+_127392211.23-P1P2
ABTB1_+_127392221.23-P1P2	-0.401208	0.161903	-0.119652
ABTB1_-_127391845.23-P1P2
ABTB1_-_127392172.23-P1P2
ABTB1_-_127392198.23-P1P2	-0.349785	-0.416164	-0.382974
ABTB1_-_127392210.23-P1P2
ABTB2_+_34379321.23-P1P2
ABTB2_+_34379353.23-P1P2
ABTB2_-_34379074.23-P1P2	0.299883	0.0311958	0.165539
ABTB2_-_34379083.23-P1P2
ABTB2_-_34379146.23-P1P2	-0.212397	-0.298299	-0.255348
ABTB2_-_34379166.23-P1P2
ABTB2_-_34379310.23-P1P2	0.109204	-0.210623	-0.0507095
ABTB2_-_34379384.23-P1P2
ABTB2_-_34379465.23-P1P2	-0.376033	-0.262421	-0.319227
ABTB2_-_34379521.23-P1P2	0.654146	0.765332	0.709739
ACAA1_+_38178110.23-P1P2
ACAA1_+_38178133.23-P1P2
ACAA1_+_38178488.23-P1P2	0.208867	0.188744	0.198806
ACAA1_+_38178517.23-P1P2	0.0482861	0.220996	0.134641
ACAA1_+_38178570.23-P1P2	0.179193	-0.300178	-0.0604925
ACAA1_-_38178165.23-P1P2
ACAA1_-_38178168.23-P1P2	-0.0350066	-0.0774731	-0.0562398
ACAA1_-_38178171.23-P1P2
ACAA1_-_38178499.23-P1P2
ACAA1_-_38178575.23-P1P2	0.266127	-0.0938646	0.0861311
ACAA2_+_47339402.23-P1P2
ACAA2_+_47339407.23-P1P2
ACAA2_+_47339850.23-P1P2	-0.353657	-0.197644	-0.275651
ACAA2_-_47339441.23-P1P2
ACAA2_-_47339449.23-P1P2	-0.0138254	0.376955	0.181565
ACAA2_-_47339655.23-P1P2
ACAA2_-_47339855.23-P1P2	-0.0342219	-0.625653	-0.329938
ACAA2_-_47339858.23-P1P2	-0.874644	-0.665525	-0.770084
ACAA2_-_47339876.23-P1P2	-0.169082	-0.260452	-0.214767
ACAA2_-_47339894.23-P1P2
ACACA_+_35715534.23-P1P2	0.429858	0.455569	0.442713
ACACA_+_35715655.23-P1P2	-2.01521	-0.843722	-1.42946
ACACA_+_35715673.23-P1P2
ACACA_+_35715687.23-P1P2
ACACA_-_35715615.23-P1P2
ACACA_-_35715847.23-P1P2	0.451503	0.714746	0.583125
ACACA_-_35715962.23-P1P2
ACACA_-_35715992.23-P1P2	0.384153	0.611937	0.498045
ACACA_-_35716002.23-P1P2	1.1748	1.15004	1.16242
ACACA_-_35716041.23-P1P2
ACACB_+_109569160.23-P1	-0.422256	0.21927	-0.101493
ACACB_+_109569170.23-P1	0.142237	0.195993	0.169115
ACACB_+_109569423.23-P1
ACACB_+_109569572.23-P1
ACACB_+_109592523.23-P2
ACACB_+_109592546.23-P2
ACACB_+_109592574.23-P2	-0.0480537	-0.109913	-0.0789832
ACACB_+_109592577.23-P2
ACACB_+_109592655.23-P2	-0.299099	0.103031	-0.098034
ACACB_+_109592908.23-P2	-0.256267	-0.447308	-0.351787
ACACB_-_109569178.23-P1	-0.23256	-0.490081	-0.36132
ACACB_-_109569213.23-P1
ACACB_-_109569231.23-P1	-0.461356	0.249387	-0.105984
ACACB_-_109569253.23-P1
ACACB_-_109569626.23-P1
ACACB_-_109569639.23-P1	0.0451357	0.124854	0.0849948
ACACB_-_109592496.23-P2	-0.14492	-0.284705	-0.214813
ACACB_-_109592519.23-P2	0.0180028	0.107869	0.0629357
ACACB_-_109592529.23-P2
ACACB_-_109592941.23-P2
ACAD10_+_112123853.23-P1P2
ACAD10_+_112123992.23-P1P2
ACAD10_+_112124115.23-P1P2	0.322616	0.479578	0.401097
ACAD10_-_112123838.23-P1P2
ACAD10_-_112123885.23-P1P2
ACAD10_-_112123894.23-P1P2	-0.411763	-0.674062	-0.542913
ACAD10_-_112123907.23-P1P2	-0.558519	-0.483006	-0.520763
ACAD10_-_112123925.23-P1P2	0.385752	0.00760018	0.196676
ACAD10_-_112124129.23-P1P2
ACAD10_-_112124210.23-P1P2	-0.485294	0.0278513	-0.228721
ACAD11_+_132378245.23-P1P2
ACAD11_+_132378251.23-P1P2
ACAD11_+_132378312.23-P1P2	0.0370614	-0.0687304	-0.0158345
ACAD11_+_132378627.23-P1P2
ACAD11_+_132379379.23-P1P2	-0.769029	-0.503756	-0.636392
ACAD11_-_132378357.23-P1P2
ACAD11_-_132378588.23-P1P2
ACAD11_-_132378623.23-P1P2	-0.490241	-0.150094	-0.320167
ACAD11_-_132378633.23-P1P2	-0.379406	-0.276023	-0.327714
ACAD11_-_132379444.23-P1P2	-0.164265	-0.403629	-0.283947
ACAD8_+_134123511.23-P1P2	0.30914	-0.159724	0.0747083
ACAD8_+_134123936.23-P1P2
ACAD8_-_134123445.23-P1P2
ACAD8_-_134123448.23-P1P2	0.476712	0.407263	0.441988
ACAD8_-_134123455.23-P1P2	0.206199	0.103115	0.154657
ACAD8_-_134123480.23-P1P2
ACAD8_-_134123488.23-P1P2
ACAD8_-_134123502.23-P1P2	-0.445273	-0.060991	-0.253132
ACAD8_-_134123507.23-P1P2	0.131552	-0.108534	0.0115088
ACAD8_-_134123648.23-P1P2
ACAD9_+_128598584.23-P1P2
ACAD9_+_128598604.23-P1P2	-0.867754	-0.295929	-0.581841
ACAD9_+_128598694.23-P1P2
ACAD9_+_128598781.23-P1P2
ACAD9_-_128598499.23-P1P2	0.30007	0.532453	0.416262
ACAD9_-_128598508.23-P1P2	-0.469689	-0.110272	-0.28998
ACAD9_-_128598528.23-P1P2	0.437337	0.512422	0.47488
ACAD9_-_128598541.23-P1P2	0.122223	0.135908	0.129066
ACAD9_-_128598801.23-P1P2
ACAD9_-_128598823.23-P1P2
ACADL_+_211089708.23-P1P2
ACADL_+_211089722.23-P1P2	-0.379315	-0.572806	-0.476061
ACADL_+_211090089.23-P1P2
ACADL_-_211089616.23-P1P2
ACADL_-_211089695.23-P1P2	-0.0891757	0.000258612	-0.0444585
ACADL_-_211090002.23-P1P2
ACADL_-_211090030.23-P1P2	0.0764858	0.565366	0.320926
ACADL_-_211090048.23-P1P2	0.625655	0.576528	0.601091
ACADL_-_211090061.23-P1P2
ACADL_-_211090095.23-P1P2	-0.306571	0.146469	-0.0800511
ACADM_+_76190107.23-P1P2	-0.437051	-0.525844	-0.481448
ACADM_+_76190432.23-P1P2	0.477654	0.776708	0.627181
ACADM_+_76190695.23-P1P2	-0.158165	0.136913	-0.0106261
ACADM_+_76190716.23-P1P2
ACADM_+_76190816.23-P1P2
ACADM_-_76190463.23-P1P2
ACADM_-_76190475.23-P1P2	0.569099	0.484158	0.526629
ACADM_-_76190620.23-P1P2
ACADM_-_76190633.23-P1P2	-0.106804	-0.276462	-0.191633
ACADM_-_76190671.23-P1P2
ACADSB_+_124768533.23-P1P2
ACADSB_+_124768710.23-P1P2
ACADSB_+_124768874.23-P1P2	-0.275199	-0.361976	-0.318587
ACADSB_+_124768891.23-P1P2	0.0492408	0.0247831	0.0370119
ACADSB_+_124768894.23-P1P2
ACADSB_+_124768941.23-P1P2	-0.155623	-0.0588658	-0.107244
ACADSB_+_124768944.23-P1P2	0.0763005	0.145122	0.110711
ACADSB_+_124768952.23-P1P2
ACADSB_-_124768497.23-P1P2
ACADSB_-_124768552.23-P1P2	-0.0109787	-0.0709387	-0.0409587
ACADS_+_121163619.23-P1P2
ACADS_+_121163685.23-P1P2	-0.199371	-0.0136378	-0.106504
ACADS_+_121163695.23-P1P2
ACADS_+_121163865.23-P1P2
ACADS_+_121164027.23-P1P2
ACADS_+_121164090.23-P1P2	0.222859	0.354493	0.288676
ACADS_-_121163653.23-P1P2	-0.0863996	-0.0642867	-0.0753431
ACADS_-_121163657.23-P1P2	0.376822	0.202306	0.289564
ACADS_-_121163671.23-P1P2	0.381499	0.421641	0.40157
ACADS_-_121163758.23-P1P2
ACADVL_+_7123231.23-P1P2
ACADVL_+_7123718.23-P1P2
ACADVL_-_7123221.23-P1P2	0.825233	0.509117	0.667175
ACADVL_-_7123242.23-P1P2
ACADVL_-_7123283.23-P1P2	0.0520811	0.115532	0.0838063
ACADVL_-_7123300.23-P1P2
ACADVL_-_7123392.23-P1P2
ACADVL_-_7123639.23-P1P2	-0.0783114	-0.0985786	-0.088445
ACADVL_-_7123665.23-P1P2	0.276883	0.410581	0.343732
ACADVL_-_7123677.23-P1P2	-0.85346	-0.173037	-0.513248
ACAN_+_89346671.23-P1P2
ACAN_+_89347050.23-P1P2
ACAN_+_89347054.23-P1P2
ACAN_+_89347058.23-P1P2
ACAN_+_89347139.23-P1P2	0.766345	0.515812	0.641079
ACAN_+_89347148.23-P1P2	-0.385575	-0.209594	-0.297584
ACAN_+_89347151.23-P1P2	-1.0757	-0.649042	-0.862372
ACAN_-_89346701.23-P1P2	0.227792	0.327706	0.277749
ACAN_-_89346738.23-P1P2
ACAN_-_89347101.23-P1P2	0.364005	0.441345	0.402675
ACAP1_+_7239854.23-P1P2	-0.369093	-0.557462	-0.463278
ACAP1_+_7239897.23-P1P2
ACAP1_+_7239925.23-P1P2
ACAP1_+_7239956.23-P1P2	-1.26436	-1.01954	-1.14195
ACAP1_+_7240302.23-P1P2
ACAP1_+_7240320.23-P1P2	-0.0089228	-0.255211	-0.132067
ACAP1_-_7239866.23-P1P2	0.248621	0.500303	0.374462
ACAP1_-_7240198.23-P1P2
ACAP1_-_7240242.23-P1P2	0.153779	-0.291111	-0.0686661
ACAP1_-_7240264.23-P1P2
ACAP2_+_195163325.23-P1P2
ACAP2_+_195163701.23-P1P2
ACAP2_+_195163707.23-P1P2	-0.785355	-0.373809	-0.579582
ACAP2_-_195163292.23-P1P2
ACAP2_-_195163352.23-P1P2	0.131753	-0.0527775	0.0394877
ACAP2_-_195163362.23-P1P2	-1.03581	-0.765359	-0.900583
ACAP2_-_195163382.23-P1P2
ACAP2_-_195163395.23-P1P2	-0.290928	-0.716906	-0.503917
ACAP2_-_195163655.23-P1P2	-0.0342094	-0.0511588	-0.0426841
ACAP2_-_195163749.23-P1P2
ACAP3_+_1242907.23-P1P2
ACAP3_+_1243258.23-P1P2	-0.369596	-0.302241	-0.335919
ACAP3_+_1243301.23-P1P2
ACAP3_+_1243337.23-P1P2	-0.130463	0.15487	0.0122035
ACAP3_-_1242824.23-P1P2
ACAP3_-_1242913.23-P1P2
ACAP3_-_1243095.23-P1P2	-0.47209	-0.287421	-0.379756
ACAP3_-_1243221.23-P1P2	-0.261594	-0.0485825	-0.155088
ACAP3_-_1243228.23-P1P2
ACAP3_-_1243235.23-P1P2	0.04417	-0.137137	-0.0464834
ACAT1_+_107992288.23-P1P2	1.00735	1.02903	1.01819
ACAT1_+_107992310.23-P1P2	0.0968769	0.0393759	0.0681264
ACAT1_+_107992321.23-P1P2	-0.481862	-0.194219	-0.338041
ACAT1_+_107992690.23-P1P2
ACAT1_+_107992693.23-P1P2
ACAT1_-_107992307.23-P1P2
ACAT1_-_107992336.23-P1P2
ACAT1_-_107992364.23-P1P2	0.787603	0.570082	0.678843
ACAT1_-_107992702.23-P1P2
ACAT1_-_107992733.23-P1P2	-0.160915	0.195432	0.0172581
ACAT2_+_160183137.23-P1P2
ACAT2_+_160183421.23-P1P2
ACAT2_+_160183436.23-P1P2	-1.28502	-0.853901	-1.06946
ACAT2_+_160183505.23-P1P2	-0.547837	-0.460827	-0.504332
ACAT2_-_160183042.23-P1P2
ACAT2_-_160183054.23-P1P2	0.0869477	-0.125282	-0.0191673
ACAT2_-_160183095.23-P1P2	0.42152	0.192186	0.306853
ACAT2_-_160183174.23-P1P2	-0.0835084	0.0106963	-0.036406
ACAT2_-_160183545.23-P1P2
ACAT2_-_160183588.23-P1P2
ACBD3_+_226374329.23-P1P2	-0.68902	-0.342576	-0.515798
ACBD3_+_226374366.23-P1P2	0.294811	-0.362047	-0.0336181
ACBD3_-_226373901.23-P1P2
ACBD3_-_226373955.23-P1P2
ACBD3_-_226373992.23-P1P2	0.232098	0.504211	0.368154
ACBD3_-_226373998.23-P1P2
ACBD3_-_226374023.23-P1P2
ACBD3_-_226374064.23-P1P2
ACBD3_-_226374403.23-P1P2	0.501861	0.421967	0.461914
ACBD3_-_226374411.23-P1P2	-0.156954	-0.578315	-0.367635
ACBD4_+_43210021.23-P2	0.0478099	-0.205623	-0.0789066
ACBD4_+_43210042.23-P2	-0.32186	-0.46841	-0.395135
ACBD4_+_43210060.23-P2
ACBD4_+_43210408.23-P2	0.566941	-0.0980759	0.234432
ACBD4_+_43210421.23-P2
ACBD4_+_43213044.23-P1
ACBD4_+_43213087.23-P1	-0.373893	-0.112434	-0.243163
ACBD4_+_43213412.23-P1	-0.663693	0.784501	0.0604042
ACBD4_-_43210055.23-P2	-0.547854	-0.122585	-0.335219
ACBD4_-_43210342.23-P2
ACBD4_-_43210377.23-P2
ACBD4_-_43210416.23-P2
ACBD4_-_43210458.23-P2
ACBD4_-_43213050.23-P1	0.991528	-0.175378	0.408075
ACBD4_-_43213072.23-P1	-0.168848	0.184676	0.00791423
ACBD4_-_43213075.23-P1	0.204511	0.167456	0.185984
ACBD4_-_43213105.23-P1
ACBD4_-_43213242.23-P1
ACBD4_-_43213460.23-P1
ACBD4_-_43213499.23-P1
ACBD5_+_27529127.23-P1P2
ACBD5_+_27529290.23-P1P2
ACBD5_+_27529332.23-P1P2	0.546975	0.556339	0.551657
ACBD5_+_27529682.23-P1P2	-0.271822	-0.219089	-0.245455
ACBD5_+_27529701.23-P1P2	0.0788976	0.228968	0.153933
ACBD5_+_27529710.23-P1P2	0.216843	0.139988	0.178416
ACBD5_+_27529713.23-P1P2
ACBD5_-_27529363.23-P1P2
ACBD5_-_27529679.23-P1P2	-0.0458024	-0.087449	-0.0666257
ACBD5_-_27529780.23-P1P2
ACBD6_+_180471319.23-P1P2	-0.357375	-0.655458	-0.506417
ACBD6_+_180471324.23-P1P2
ACBD6_+_180471354.23-P1P2	-0.322159	-0.118124	-0.220141
ACBD6_+_180471478.23-P1P2
ACBD6_+_180471539.23-P1P2
ACBD6_+_180471617.23-P1P2	-0.0171305	0.11626	0.0495647
ACBD6_-_180471311.23-P1P2
ACBD6_-_180471491.23-P1P2
ACBD6_-_180471532.23-P1P2	0.767133	-0.109303	0.328915
ACBD6_-_180471707.23-P1P2	0.114854	-0.000434986	0.0572094
ACBD7_+_15130458.23-P1P2
ACBD7_+_15130520.23-P1P2	0.164341	-0.0719627	0.0461894
ACBD7_+_15130765.23-P1P2
ACBD7_+_15130776.23-P1P2	-0.0090961	0.0908084	0.0408561
ACBD7_-_15130379.23-P1P2	0.028078	-0.0418989	-0.00691042
ACBD7_-_15130397.23-P1P2	-1.37318	-0.816924	-1.09505
ACBD7_-_15130438.23-P1P2	-0.522218	-0.193738	-0.357978
ACBD7_-_15130555.23-P1P2
ACBD7_-_15130579.23-P1P2
ACBD7_-_15130633.23-P1P2
ACCSL_+_44069556.23-ENST00000378832.1
ACCSL_+_44069616.23-ENST00000378832.1	0.487043	0.317324	0.402183
ACCSL_+_44069971.23-ENST00000378832.1	-0.111323	-0.153166	-0.132244
ACCSL_+_44069981.23-ENST00000378832.1	0.138909	-0.518916	-0.190003
ACCSL_+_44069992.23-ENST00000378832.1
ACCSL_-_44069582.23-ENST00000378832.1	-0.53851	-0.127147	-0.332828
ACCSL_-_44069740.23-ENST00000378832.1
ACCSL_-_44069759.23-ENST00000378832.1
ACCSL_-_44069772.23-ENST00000378832.1
ACCSL_-_44069930.23-ENST00000378832.1
ACCS_+_44087946.23-P1P2	0.268812	-0.351165	-0.0411764
ACCS_+_44088025.23-P1P2
ACCS_+_44088028.23-P1P2	-0.737103	-0.171214	-0.454159
ACCS_+_44088070.23-P1P2
ACCS_+_44088091.23-P1P2	-0.241805	-0.128493	-0.185149
ACCS_+_44088215.23-P1P2	-0.243929	-0.202621	-0.223275
ACCS_+_44088290.23-P1P2
ACCS_-_44088081.23-P1P2
ACCS_-_44088090.23-P1P2	-0.223011	0.011864	-0.105573
ACCS_-_44088106.23-P1P2
ACD_+_67693727.23-P1P2
ACD_+_67693748.23-P1P2	0.251311	0.301962	0.276636
ACD_+_67694105.23-P1P2
ACD_+_67694124.23-P1P2	-1.04269	-0.744354	-0.893521
ACD_-_67693904.23-P1P2	0.0676896	0.225526	0.146608
ACD_-_67693954.23-P1P2
ACD_-_67693957.23-P1P2	-0.717682	-0.484501	-0.601092
ACD_-_67694092.23-P1P2
ACD_-_67694143.23-P1P2	-1.98369	-2.17771	-2.0807
ACD_-_67694152.23-P1P2
ACE2_+_15618824.23-P1P2
ACE2_+_15618847.23-P1P2
ACE2_+_15619016.23-P1P2	2.18287	2.72655	2.45471
ACE2_+_15619047.23-P1P2
ACE2_+_15619087.23-P1P2	-0.0754827	0.073036	-0.00122334
ACE2_-_15618591.23-P1P2
ACE2_-_15618594.23-P1P2	-0.163031	-0.0883658	-0.125698
ACE2_-_15618975.23-P1P2	0.285024	-0.0485775	0.118223
ACE2_-_15618978.23-P1P2
ACE2_-_15619013.23-P1P2	0.153603	-0.190155	-0.0182758
ACER1_+_6333110.23-P1P2	0.304787	0.160321	0.232554
ACER1_+_6333137.23-P1P2	0.403421	-0.126151	0.138635
ACER1_+_6333164.23-P1P2	-0.0130967	0.087174	0.0370386
ACER1_+_6333525.23-P1P2
ACER1_-_6333127.23-P1P2
ACER1_-_6333176.23-P1P2
ACER1_-_6333413.23-P1P2
ACER1_-_6333545.23-P1P2	0.220713	1.04403	0.632374
ACER1_-_6333558.23-P1P2	-0.470976	-0.0235397	-0.247258
ACER1_-_6333623.23-P1P2
ACER2_+_19409007.23-P1P2	0.0473572	0.288569	0.167963
ACER2_+_19409248.23-P1P2	-0.380129	-0.510911	-0.44552
ACER2_+_19409371.23-P1P2
ACER2_+_19409376.23-P1P2	0.0649261	-0.23929	-0.0871822
ACER2_+_19409383.23-P1P2	-0.271603	-0.244722	-0.258162
ACER2_+_19409433.23-P1P2
ACER2_+_19409493.23-P1P2
ACER2_-_19409274.23-P1P2
ACER2_-_19409294.23-P1P2
ACER2_-_19409474.23-P1P2	-0.217058	0.0196667	-0.0986959
ACER3_+_76571969.23-P1P2	-0.427625	-0.0701383	-0.248882
ACER3_+_76572444.23-P1P2
ACER3_-_76571770.23-P1P2
ACER3_-_76571978.23-P1P2	0.539868	-0.645051	-0.0525915
ACER3_-_76572000.23-P1P2	-0.0505558	0.460796	0.20512
ACER3_-_76572003.23-P1P2	-0.275622	0.0864403	-0.094591
ACER3_-_76572006.23-P1P2
ACER3_-_76572045.23-P1P2
ACER3_-_76572313.23-P1P2
ACER3_-_76572404.23-P1P2	-0.223242	-0.139556	-0.181399
ACE_+_61554448.23-P1	-0.749981	-0.812929	-0.781455
ACE_+_61554534.23-P1
ACE_+_61554651.23-P1
ACE_+_61554816.23-P1
ACE_+_61554829.23-P1	-0.344182	-0.30498	-0.324581
ACE_+_61562226.23-P2
ACE_+_61562272.23-P2	-0.576344	-0.0955299	-0.335937
ACE_+_61562293.23-P2	0.542782	0.527364	0.535073
ACE_+_61562404.23-P2
ACE_+_61562589.23-P2
ACE_-_61554428.23-P1	-0.286749	-0.0179865	-0.152368
ACE_-_61554458.23-P1	0.330481	-0.0901048	0.120188
ACE_-_61554461.23-P1	0.653782	0.48612	0.569951
ACE_-_61554901.23-P1
ACE_-_61554915.23-P1
ACE_-_61562238.23-P2	0.0822514	-0.0422753	0.019988
ACE_-_61562443.23-P2	0.161083	-0.217354	-0.028135
ACE_-_61562505.23-P2
ACE_-_61562601.23-P2
ACE_-_61562661.23-P2	-0.0213729	0.649214	0.31392
ACHE_+_100493137.23-P1
ACHE_+_100493329.23-P1
ACHE_+_100493456.23-P1	-0.229935	0.0410084	-0.0944634
ACHE_+_100493473.23-P1	0.0992669	0.187135	0.143201
ACHE_+_100494559.23-P2	-0.236327	-0.442636	-0.339481
ACHE_+_100494570.23-P2	-0.424359	-0.0512321	-0.237796
ACHE_+_100494596.23-P2
ACHE_-_100493040.23-P1
ACHE_-_100493104.23-P1
ACHE_-_100493122.23-P1	-0.247358	-1.49104	-0.8692
ACHE_-_100493407.23-P1
ACHE_-_100493427.23-P1	0.181397	-0.0162266	0.0825852
ACHE_-_100493486.23-P1	-0.613844	-0.241339	-0.427592
ACHE_-_100494233.23-P2	0.36731	-0.224133	0.0715886
ACHE_-_100494236.23-P2	-0.235802	-0.201721	-0.218762
ACHE_-_100494326.23-P2
ACHE_-_100494356.23-P2
ACHE_-_100494415.23-P2
ACHE_-_100494526.23-P2
ACHE_-_100494578.23-P2	-0.120791	0.0620315	-0.02938
ACIN1_+_23540370.23-P2
ACIN1_+_23540783.23-P2
ACIN1_+_23563821.23-P1
ACIN1_+_23563962.23-P1	0.817173	0.214741	0.515957
ACIN1_+_23564097.23-P1	-0.363024	-0.294473	-0.328748
ACIN1_+_23564314.23-P1	0.496559	0.426207	0.461383
ACIN1_+_23564345.23-P1
ACIN1_-_23540292.23-P2	0.279898	0.305501	0.2927
ACIN1_-_23540315.23-P2
ACIN1_-_23540722.23-P2	-0.363935	0.0136928	-0.175121
ACIN1_-_23540725.23-P2
ACIN1_-_23540730.23-P2	1.14071	0.532962	0.836839
ACIN1_-_23540744.23-P2	1.1034	0.838473	0.970936
ACIN1_-_23540756.23-P2	0.0898131	0.223106	0.15646
ACIN1_-_23540802.23-P2
ACIN1_-_23563847.23-P1	0.374269	0.195477	0.284873
ACIN1_-_23563913.23-P1	-0.076585	-0.098635	-0.08761
ACIN1_-_23564062.23-P1	-0.316711	-0.233274	-0.274992
ACIN1_-_23564262.23-P1	0.654604	0.692436	0.67352
ACIN1_-_23564284.23-P1	-0.39627	-0.105301	-0.250786
ACKR2_+_42850956.23-P1P2	-0.315776	0.157135	-0.0793207
ACKR2_-_42850976.23-P1P2	0.345049	0.608559	0.476804
ACKR2_-_42850987.23-P1P2
ACKR2_-_42850992.23-P1P2	0.125187	0.189168	0.157177
ACKR2_-_42851020.23-P1P2	-0.0903221	0.0464833	-0.0219194
ACKR2_-_42851024.23-P1P2
ACKR2_-_42851391.23-P1P2
ACKR2_-_42851412.23-P1P2
ACKR2_-_42851475.23-P1P2
ACKR2_-_42851479.23-P1P2	0.20906	0.359957	0.284509
ACKR3_+_237476442.23-P2
ACKR3_+_237476473.23-P2	0.210197	-0.137187	0.0365051
ACKR3_+_237476736.23-P2
ACKR3_+_237476822.23-P2	0.743295	-0.0683651	0.337465
ACKR3_+_237476887.23-P2
ACKR3_+_237478500.23-P1	-0.0600547	0.149852	0.0448985
ACKR3_+_237478916.23-P1	-0.326662	0.429523	0.0514303
ACKR3_+_237478950.23-P1	-0.327483	-0.00962433	-0.168554
ACKR3_-_237476457.23-P2
ACKR3_-_237476493.23-P2	-0.244249	0.0463526	-0.098948
ACKR3_-_237476505.23-P2	-0.04569	-0.130043	-0.0878663
ACKR3_-_237476881.23-P2
ACKR3_-_237476900.23-P2	0.251697	0.0580185	0.154858
ACKR3_-_237478572.23-P1
ACKR3_-_237478578.23-P1	-0.230242	-0.465808	-0.348025
ACKR3_-_237478586.23-P1
ACKR3_-_237478610.23-P1	0.776509	1.10637	0.941441
ACKR3_-_237478615.23-P1
ACKR3_-_237478884.23-P1
ACKR3_-_237478929.23-P1
ACKR4_+_132316216.23-P1P2
ACKR4_+_132316328.23-P1P2
ACKR4_+_132316377.23-P1P2	0.621361	0.121939	0.37165
ACKR4_+_132316545.23-P1P2
ACKR4_-_132316111.23-P1P2	-0.203762	-0.170204	-0.186983
ACKR4_-_132316167.23-P1P2	-0.956121	-1.43754	-1.19683
ACKR4_-_132316171.23-P1P2	-1.06506	-1.26894	-1.167
ACKR4_-_132316248.23-P1P2
ACKR4_-_132316406.23-P1P2
ACKR4_-_132316525.23-P1P2	-0.0298963	-0.173518	-0.101707
ACLY_+_40074710.23-P1P2
ACLY_+_40074807.23-P1P2	-0.0777508	-0.12352	-0.100635
ACLY_+_40075121.23-P1P2	-0.297799	-0.495051	-0.396425
ACLY_-_40074750.23-P1P2
ACLY_-_40074817.23-P1P2	-0.439066	-1.16654	-0.802802
ACLY_-_40075090.23-P1P2	-0.0199675	-0.192835	-0.106401
ACLY_-_40075168.23-P1P2
ACLY_-_40075192.23-P1P2
ACLY_-_40075221.23-P1P2
ACLY_-_40075227.23-P1P2	-1.39379	-0.824405	-1.1091
ACMSD_+_135596183.23-P1P2	0.449331	0.394655	0.421993
ACMSD_+_135596266.23-P1P2
ACMSD_-_135596118.23-P1P2
ACMSD_-_135596123.23-P1P2	-0.562152	-0.504906	-0.533529
ACMSD_-_135596149.23-P1P2
ACMSD_-_135596200.23-P1P2	-0.136791	-0.408896	-0.272844
ACMSD_-_135596315.23-P1P2
ACMSD_-_135596354.23-P1P2	0.286533	-0.454567	-0.0840172
ACMSD_-_135596438.23-P1P2	-0.300362	-0.451577	-0.375969
ACMSD_-_135596683.23-P1P2
ACN9_+_96747038.23-P1P2
ACN9_+_96747061.23-P1P2
ACN9_+_96747104.23-P1P2	-0.0458985	-0.678081	-0.36199
ACN9_+_96747221.23-P1P2
ACN9_+_96747240.23-P1P2	0.151756	0.278721	0.215238
ACN9_+_96747363.23-P1P2	-0.457897	-0.211924	-0.334911
ACN9_-_96747019.23-P1P2
ACN9_-_96747046.23-P1P2	0.633462	0.0408365	0.337149
ACN9_-_96747065.23-P1P2	-0.161353	0.0736224	-0.0438653
ACN9_-_96747455.23-P1P2
ACO1_+_32384680.23-P1P2	-0.749315	-0.963569	-0.856442
ACO1_+_32384714.23-P1P2
ACO1_+_32385057.23-P1P2	0.0702016	-0.146856	-0.0383274
ACO1_-_32384671.23-P1P2
ACO1_-_32384696.23-P1P2
ACO1_-_32384733.23-P1P2	-0.152039	0.143699	-0.00416962
ACO1_-_32384889.23-P1P2
ACO1_-_32385047.23-P1P2	-0.120097	0.352338	0.116121
ACO1_-_32385064.23-P1P2	-0.841131	-0.639383	-0.740257
ACO1_-_32385115.23-P1P2
ACO2_+_41865203.23-P1P2	-0.25998	0.0893914	-0.0852941
ACO2_+_41865228.23-P1P2	0.370741	0.393844	0.382292
ACO2_+_41865231.23-P1P2
ACO2_+_41865345.23-P1P2	0.258848	-0.0638712	0.0974882
ACO2_+_41865484.23-P1P2
ACO2_+_41865560.23-P1P2
ACO2_-_41865209.23-P1P2	-0.156568	-0.172761	-0.164665
ACO2_-_41865357.23-P1P2
ACO2_-_41865534.23-P1P2	0.132425	0.160374	0.1464
ACO2_-_41865573.23-P1P2
ACOT11_+_55007947.23-P2	0.727922	0.38353	0.555726
ACOT11_+_55007958.23-P2
ACOT11_+_55007963.23-P2	0.0311369	0.196207	0.113672
ACOT11_+_55008024.23-P2
ACOT11_+_55008184.23-P2
ACOT11_+_55008406.23-P2	-0.466635	0.0171387	-0.224748
ACOT11_+_55013888.23-P1	0.330873	-0.0380686	0.146402
ACOT11_+_55013964.23-P1	0.000332105	0.426766	0.213549
ACOT11_+_55013970.23-P1	-0.176389	-0.591432	-0.38391
ACOT11_+_55014110.23-P1
ACOT11_-_55008004.23-P2	0.164479	0.0866044	0.125542
ACOT11_-_55008353.23-P2
ACOT11_-_55008376.23-P2	-0.19763	-0.144374	-0.171002
ACOT11_-_55008399.23-P2
ACOT11_-_55013905.23-P1
ACOT11_-_55013950.23-P1	0.441761	0.149299	0.29553
ACOT11_-_55014024.23-P1
ACOT11_-_55014173.23-P1
ACOT11_-_55014234.23-P1	0.599605	0.128743	0.364174
ACOT11_-_55014292.23-P1
ACOT12_+_80689507.23-P1P2
ACOT12_+_80689555.23-P1P2
ACOT12_+_80689628.23-P1P2	-0.0562023	0.0589888	0.00139325
ACOT12_+_80689672.23-P1P2	-0.414161	-0.513432	-0.463796
ACOT12_+_80689920.23-P1P2
ACOT12_+_80689929.23-P1P2	0.576753	-0.379202	0.0987754
ACOT12_+_80689961.23-P1P2
ACOT12_-_80689574.23-P1P2	-0.357119	-0.397346	-0.377232
ACOT12_-_80689897.23-P1P2	0.0224075	0.253633	0.13802
ACOT12_-_80689916.23-P1P2
ACOT13_+_24667341.23-P1P2	-0.0593114	0.10351	0.0220995
ACOT13_+_24667625.23-P1P2
ACOT13_-_24667290.23-P1P2
ACOT13_-_24667329.23-P1P2	-0.0188469	-0.283483	-0.151165
ACOT13_-_24667371.23-P1P2	-0.070095	0.276134	0.10302
ACOT13_-_24667374.23-P1P2
ACOT13_-_24667386.23-P1P2	-0.759157	-0.665496	-0.712327
ACOT13_-_24667473.23-P1P2	0.464735	0.127967	0.296351
ACOT13_-_24667530.23-P1P2
ACOT13_-_24667815.23-P1P2
ACOT1_+_74003818.23-P1P2	-0.0596009	-0.409852	-0.234726
ACOT1_+_74003838.23-P1P2
ACOT1_+_74003843.23-P1P2	0.448414	0.571584	0.509999
ACOT1_+_74004100.23-P1P2	-0.21478	0.166842	-0.0239686
ACOT1_-_74004062.23-P1P2	0.323343	0.078555	0.200949
ACOT1_-_74004076.23-P1P2	0.480607	0.455876	0.468241
ACOT1_-_74004103.23-P1P2
ACOT1_-_74004113.23-P1P2
ACOT1_-_74004496.23-P1P2
ACOT1_-_74004524.23-P1P2
ACOT2_+_74035740.23-P1P2	-0.323144	-0.404412	-0.363778
ACOT2_+_74035970.23-P1P2	0.0886361	-0.271474	-0.0914191
ACOT2_+_74036024.23-P1P2	0.453743	-0.290253	0.081745
ACOT2_+_74036035.23-P1P2
ACOT2_+_74036054.23-P1P2
ACOT2_-_74036039.23-P1P2
ACOT2_-_74036051.23-P1P2	-0.0917917	0.0944469	0.0013276
ACOT2_-_74036080.23-P1P2
ACOT2_-_74036118.23-P1P2
ACOT2_-_74036501.23-P1P2	0.326454	0.25359	0.290022
ACOT4_+_74058581.23-P1P2
ACOT4_+_74058635.23-P1P2	0.195772	0.150837	0.173305
ACOT4_+_74058647.23-P1P2	-0.752637	-0.691261	-0.721949
ACOT4_+_74058687.23-P1P2
ACOT4_+_74058910.23-P1P2	0.130165	0.177496	0.153831
ACOT4_+_74058918.23-P1P2	0.169114	0.144843	0.156978
ACOT4_+_74059053.23-P1P2
ACOT4_+_74059070.23-P1P2
ACOT4_-_74059158.23-P1P2
ACOT4_-_74059268.23-P1P2	0.177348	-0.326462	-0.0745569
ACOT6_+_74077704.23-P1P2	0.349532	0.414943	0.382237
ACOT6_+_74077926.23-P1P2	0.487783	0.361249	0.424516
ACOT6_+_74078053.23-P1P2	-0.108988	-0.0745431	-0.0917658
ACOT6_+_74078097.23-P1P2
ACOT6_+_74078110.23-P1P2
ACOT6_-_74077642.23-P1P2
ACOT6_-_74077963.23-P1P2
ACOT6_-_74077984.23-P1P2	0.156538	0.179266	0.167902
ACOT6_-_74078059.23-P1P2	-0.278809	-0.241352	-0.260081
ACOT6_-_74078124.23-P1P2
ACOT7_+_6453356.23-P1P2	0.17397	0.115507	0.144738
ACOT7_-_6453209.23-P1P2
ACOT7_-_6453318.23-P1P2
ACOT7_-_6453331.23-P1P2
ACOT7_-_6453334.23-P1P2	-0.328755	-0.173597	-0.251176
ACOT7_-_6453354.23-P1P2
ACOT7_-_6453369.23-P1P2	0.189643	0.344928	0.267285
ACOT7_-_6453388.23-P1P2	-0.24843	-0.378804	-0.313617
ACOT7_-_6453406.23-P1P2	-0.495564	-0.111377	-0.303471
ACOT7_-_6453466.23-P1P2
ACOT8_+_44485553.23-P1P2	0.10835	0.215368	0.161859
ACOT8_+_44485579.23-P1P2
ACOT8_+_44485987.23-P1P2
ACOT8_+_44486016.23-P1P2	-0.888717	-0.474664	-0.681691
ACOT8_+_44486037.23-P1P2
ACOT8_-_44485597.23-P1P2	-0.32172	0.147296	-0.0872121
ACOT8_-_44485644.23-P1P2
ACOT8_-_44485808.23-P1P2
ACOT8_-_44485992.23-P1P2	0.448199	0.0323844	0.240292
ACOT8_-_44486001.23-P1P2	-0.230748	-0.120175	-0.175462
ACOT9_+_23761133.23-P1P2	0.0674444	0.149046	0.108245
ACOT9_+_23761144.23-P1P2
ACOT9_+_23761350.23-P1P2	-0.709821	0.241648	-0.234087
ACOT9_+_23761355.23-P1P2
ACOT9_+_23761360.23-P1P2	0.227619	0.314049	0.270834
ACOT9_-_23760942.23-P1P2
ACOT9_-_23761181.23-P1P2
ACOT9_-_23761296.23-P1P2
ACOT9_-_23761316.23-P1P2	-0.751792	-0.0485524	-0.400172
ACOT9_-_23761394.23-P1P2	-0.243556	-0.0725408	-0.158049
ACOX1_+_73974830.23-P1P2
ACOX1_+_73975184.23-P1P2
ACOX1_+_73975227.23-P1P2	-0.0821906	0.0636156	-0.00928751
ACOX1_+_73975249.23-P1P2
ACOX1_-_73974792.23-P1P2
ACOX1_-_73974876.23-P1P2
ACOX1_-_73975169.23-P1P2	-0.296975	-0.238707	-0.267841
ACOX1_-_73975193.23-P1P2	0.0947673	-0.752565	-0.328899
ACOX1_-_73975196.23-P1P2	-0.438273	-0.379394	-0.408833
ACOX1_-_73975245.23-P1P2	-0.052252	0.186982	0.067365
ACOX2_+_58512259.23-P2
ACOX2_+_58512291.23-P2
ACOX2_+_58512428.23-P2	0.114249	0.49124	0.302745
ACOX2_+_58512441.23-P2	0.370693	0.415959	0.393326
ACOX2_+_58522495.23-P1
ACOX2_+_58522520.23-P1	0.128493	-0.238257	-0.0548822
ACOX2_+_58522693.23-P1
ACOX2_+_58522852.23-P1	0.0349893	0.245432	0.14021
ACOX2_+_58522860.23-P1	0.779479	0.828185	0.803832
ACOX2_+_58522888.23-P1	-1.15038	-0.753696	-0.952035
ACOX2_+_58522893.23-P1	-0.199506	-0.391416	-0.295461
ACOX2_-_58512038.23-P2	0.15849	0.141213	0.149851
ACOX2_-_58512043.23-P2	0.0254803	0.111465	0.0684729
ACOX2_-_58512058.23-P2
ACOX2_-_58512157.23-P2
ACOX2_-_58512421.23-P2
ACOX2_-_58512435.23-P2	-0.326425	-0.57055	-0.448487
ACOX2_-_58522790.23-P1
ACOX2_-_58522878.23-P1
ACOX2_-_58522905.23-P1
ACOX3_+_8429824.23-P1
ACOX3_+_8430042.23-P1
ACOX3_+_8430113.23-P1	0.0622043	-0.000938827	0.0306328
ACOX3_+_8430140.23-P1	0.0895388	0.196863	0.143201
ACOX3_+_8430181.23-P1
ACOX3_+_8430200.23-P1
ACOX3_+_8442240.23-P2
ACOX3_+_8442373.23-P2	-0.203499	0.0332995	-0.0851
ACOX3_+_8442383.23-P2	-0.653281	-0.465728	-0.559504
ACOX3_+_8442429.23-P2
ACOX3_+_8442463.23-P2
ACOX3_+_8442467.23-P2	0.384573	0.269695	0.327134
ACOX3_-_8429711.23-P1
ACOX3_-_8430094.23-P1	-0.640034	0.118601	-0.260717
ACOX3_-_8430121.23-P1	-0.441988	0.203075	-0.119456
ACOX3_-_8430129.23-P1	0.0555236	0.211225	0.133374
ACOX3_-_8442139.23-P2
ACOX3_-_8442145.23-P2
ACOX3_-_8442419.23-P2	0.369031	0.39356	0.381295
ACOX3_-_8442435.23-P2	-0.614971	-0.549102	-0.582037
ACOXL_+_111490261.23-P1P2
ACOXL_+_111490271.23-P1P2	0.109455	-0.210165	-0.0503551
ACOXL_+_111490383.23-P1P2
ACOXL_+_111490544.23-P1P2
ACOXL_+_111490547.23-P1P2	0.385073	0.331966	0.358519
ACOXL_+_111490560.23-P1P2	-0.0509802	0.123918	0.036469
ACOXL_+_111490595.23-P1P2	0.148998	-0.290229	-0.0706156
ACOXL_-_111490250.23-P1P2
ACOXL_-_111490612.23-P1P2	-0.149051	-0.0637905	-0.106421
ACOXL_-_111490664.23-P1P2
ACP1_+_264980.23-P1P2	0.19521	0.154845	0.175027
ACP1_+_265303.23-P1P2	0.0375597	0.274325	0.155942
ACP1_-_264936.23-P1P2
ACP1_-_264967.23-P1P2	-1.04147	-0.500608	-0.771038
ACP1_-_264970.23-P1P2	-2.02235	-3.18184	-2.6021
ACP1_-_264976.23-P1P2
ACP1_-_265107.23-P1P2	0.0984129	0.220867	0.15964
ACP1_-_265135.23-P1P2
ACP1_-_265335.23-P1P2
ACP1_-_265360.23-P1P2
ACP2_+_47270142.23-P1P2
ACP2_+_47270309.23-P1P2
ACP2_+_47270320.23-P1P2	0.137574	0.342497	0.240035
ACP2_+_47270332.23-P1P2	-2.29332	-1.95761	-2.12546
ACP2_-_47269906.23-P1P2
ACP2_-_47269915.23-P1P2	0.0749479	-0.377191	-0.151121
ACP2_-_47269943.23-P1P2
ACP2_-_47269958.23-P1P2	-0.398479	0.0818158	-0.158332
ACP2_-_47270292.23-P1P2
ACP2_-_47270385.23-P1P2	-0.450884	-0.292675	-0.371779
ACP5_+_11688472.23-P1	-0.401021	-1.53299	-0.967005
ACP5_+_11688484.23-P1
ACP5_+_11689300.23-P2
ACP5_+_11689329.23-P2
ACP5_+_11689378.23-P2
ACP5_+_11689751.23-P2
ACP5_-_11688043.23-P1
ACP5_-_11688058.23-P1
ACP5_-_11688064.23-P1
ACP5_-_11688086.23-P1	0.844391	0.871919	0.858155
ACP5_-_11688218.23-P1
ACP5_-_11688414.23-P1	0.177784	0.0575029	0.117643
ACP5_-_11688437.23-P1	-0.125375	0.359629	0.117127
ACP5_-_11688455.23-P1	-0.625444	0.0218725	-0.301786
ACP5_-_11689356.23-P2	0.514272	0.210601	0.362436
ACP5_-_11689724.23-P2	0.663731	0.339594	0.501663
ACP5_-_11689727.23-P2	-0.581187	-0.263495	-0.422341
ACP5_-_11689744.23-P2	-0.320436	-0.144927	-0.232681
ACP5_-_11689771.23-P2	0.65047	0.535534	0.593002
ACP5_-_11689778.23-P2
ACP6_+_147141933.23-P1P2
ACP6_+_147141956.23-P1P2	-0.322166	-0.2927	-0.307433
ACP6_+_147142089.23-P1P2
ACP6_+_147142126.23-P1P2
ACP6_+_147142159.23-P1P2	-0.290615	-0.494498	-0.392556
ACP6_+_147142188.23-P1P2
ACP6_-_147141887.23-P1P2
ACP6_-_147142348.23-P1P2	-0.444148	-0.0272599	-0.235704
ACP6_-_147142356.23-P1P2	-0.0292604	0.103761	0.0372505
ACP6_-_147142393.23-P1P2	-0.0324302	-0.277441	-0.154936
ACPL2_+_140950667.23-P1P2
ACPL2_+_140950939.23-P1P2
ACPL2_+_140950942.23-P1P2	-0.0959256	-0.188842	-0.142384
ACPL2_+_140950963.23-P1P2
ACPL2_+_140951037.23-P1P2	-0.0790622	-0.110676	-0.0948691
ACPL2_+_140951054.23-P1P2
ACPL2_+_140951088.23-P1P2
ACPL2_+_140951203.23-P1P2	-0.283577	-0.147576	-0.215576
ACPL2_-_140950647.23-P1P2	-0.717833	-0.204402	-0.461118
ACPL2_-_140951141.23-P1P2
ACPP_+_132036268.23-P1P2	0.375669	-0.0899229	0.142873
ACPP_+_132036293.23-P1P2	-0.0147455	-0.594117	-0.304431
ACPP_+_132036338.23-P1P2	0.0252814	0.0289498	0.0271156
ACPP_+_132036344.23-P1P2
ACPP_+_132036504.23-P1P2	-1.16119	-1.19165	-1.17642
ACPP_+_132036703.23-P1P2	-0.0982222	0.2588	0.0802887
ACPP_+_132036714.23-P1P2
ACPP_+_132036719.23-P1P2
ACPP_-_132036256.23-P1P2
ACPP_-_132036481.23-P1P2
ACPT_+_51293697.23-ENST00000270593.1	-0.305547	0.333666	0.0140594
ACPT_+_51293752.23-ENST00000270593.1
ACPT_+_51293761.23-ENST00000270593.1	0.246918	0.0754887	0.161203
ACPT_+_51294074.23-ENST00000270593.1	-0.32809	-0.309387	-0.318739
ACPT_+_51294085.23-ENST00000270593.1
ACPT_+_51294143.23-ENST00000270593.1
ACPT_-_51293907.23-ENST00000270593.1
ACPT_-_51293910.23-ENST00000270593.1	-0.521659	-0.373914	-0.447787
ACPT_-_51294111.23-ENST00000270593.1
ACPT_-_51294122.23-ENST00000270593.1	-0.988062	0.0229631	-0.48255
ACRBP_+_6756117.23-P1P2
ACRBP_+_6756534.23-P1P2
ACRBP_+_6756555.23-P1P2	0.263401	0.161581	0.212491
ACRBP_+_6756569.23-P1P2	0.0605486	-0.313761	-0.126606
ACRBP_+_6756572.23-P1P2	0.366042	0.306964	0.336503
ACRBP_-_6756113.23-P1P2
ACRBP_-_6756126.23-P1P2	-0.437913	-0.391451	-0.414682
ACRBP_-_6756147.23-P1P2	0.106538	0.280312	0.193425
ACRBP_-_6756321.23-P1P2
ACRBP_-_6756581.23-P1P2
ACRC_+_70798298.23-P1P2
ACRC_-_70797923.23-P1P2	0.779339	0.911542	0.84544
ACRC_-_70798359.23-P1P2	0.582114	1.01058	0.796349
ACRC_-_70798376.23-P1P2	-0.0485403	-0.315967	-0.182254
ACRC_-_70798668.23-P1P2
ACRC_-_70798671.23-P1P2
ACRC_-_70798717.23-P1P2	0.115212	-0.862358	-0.373573
ACRC_-_70798728.23-P1P2
ACRC_-_70798784.23-P1P2	-0.0930471	-0.0890369	-0.091042
ACRC_-_70798787.23-P1P2
ACRV1_+_125550253.23-P1P2	0.236755	0.176153	0.206454
ACRV1_+_125550289.23-P1P2
ACRV1_+_125550420.23-P1P2	-0.117695	0.0283881	-0.0446534
ACRV1_+_125550697.23-P1P2	-0.182731	-0.377862	-0.280296
ACRV1_-_125550304.23-P1P2
ACRV1_-_125550308.23-P1P2
ACRV1_-_125550324.23-P1P2	0.0796865	-0.0963875	-0.00835053
ACRV1_-_125550488.23-P1P2
ACRV1_-_125550545.23-P1P2
ACRV1_-_125550695.23-P1P2	0.223801	-0.0660164	0.0788922
ACR_+_51176655.23-P1P2
ACR_+_51176910.23-P1P2
ACR_+_51177042.23-P1P2
ACR_+_51177061.23-P1P2	-0.233509	-0.30486	-0.269185
ACR_+_51177099.23-P1P2	-0.0144293	0.319095	0.152333
ACR_-_51176666.23-P1P2	0.0256818	0.271751	0.148717
ACR_-_51176714.23-P1P2	-0.343411	-0.283688	-0.31355
ACR_-_51176829.23-P1P2	0.533073	0.611697	0.572385
ACR_-_51177047.23-P1P2
ACR_-_51177126.23-P1P2
ACSBG1_+_78526451.23-P1P2
ACSBG1_+_78526472.23-P1P2	-0.148327	-0.0210105	-0.0846685
ACSBG1_+_78526497.23-P1P2	-0.927403	-0.397737	-0.66257
ACSBG1_+_78526814.23-P1P2	-0.257417	-0.0626525	-0.160035
ACSBG1_+_78526826.23-P1P2
ACSBG1_+_78526846.23-P1P2	0.597339	0.682106	0.639722
ACSBG1_+_78526895.23-P1P2
[truncated: 63,536 more rows]

## Sheet: C42Bi_sgRNA_level
	gamma	gamma	gamma
	Rep1	Rep2	ave_Rep1_Rep2
sgId
A1BG_+_58858549.23-P1	1.00151	0.226804	0.614157
A1BG_+_58858791.23-P1
A1BG_+_58858964.23-P1	-0.264839	-0.0256219	-0.14523
A1BG_+_58864367.23-P2	0.108054	-0.0677703	0.0201419
A1BG_+_58864705.23-P2
A1BG_-_58858562.23-P1
A1BG_-_58858617.23-P1	0.457337	0.428139	0.442738
A1BG_-_58858630.23-P1	0.476622	0.177185	0.326903
A1BG_-_58858788.23-P1	-0.59849	-0.0720853	-0.335288
A1BG_-_58858915.23-P1
A1BG_-_58858950.23-P1
A1BG_-_58858991.23-P1
A1BG_-_58864354.23-P2	-0.0437851	-0.302737	-0.173261
A1BG_-_58864360.23-P2	0.0568338	0.299029	0.177932
A1BG_-_58864420.23-P2
A1BG_-_58864428.23-P2
A1BG_-_58864436.23-P2
A1BG_-_58864715.23-P2
A1BG_-_58864822.23-P2	-0.355036	-0.7799	-0.567468
A1BG_-_58864840.23-P2	0.18914	0.315232	0.252186
A1CF_+_52645000.23-P1P2	0.411194	0.0132672	0.21223
A1CF_+_52645034.23-P1P2
A1CF_+_52645080.23-P1P2	0.362066	0.182791	0.272428
A1CF_+_52645091.23-P1P2
A1CF_+_52645339.23-P1P2	0.257372	-0.170333	0.0435193
A1CF_+_52645358.23-P1P2
A1CF_+_52645377.23-P1P2
A1CF_-_52645011.23-P1P2	0.0884451	0.0253015	0.0568733
A1CF_-_52645249.23-P1P2
A1CF_-_52645373.23-P1P2	0.00298975	0.0271447	0.0150672
A2ML1_+_8975211.23-P1P2	-0.17262	-0.362098	-0.267359
A2ML1_+_8975278.23-P1P2	0.179546	0.0814898	0.130518
A2ML1_+_8975452.23-P1P2
A2ML1_-_8975403.23-P1P2
A2ML1_-_8975471.23-P1P2
A2ML1_-_8975487.23-P1P2
A2ML1_-_8975582.23-P1P2	0.153485	0.0982111	0.125848
A2ML1_-_8975593.23-P1P2	-0.141672	-0.336447	-0.239059
A2ML1_-_8975664.23-P1P2	0.229926	0.013589	0.121758
A2ML1_-_8975669.23-P1P2
A2M_+_9268141.23-P1P2	0.186487	0.010904	0.0986954
A2M_+_9268487.23-P1P2	0.25267	-0.207825	0.0224224
A2M_+_9268495.23-P1P2	-0.475331	-0.265151	-0.370241
A2M_+_9268524.23-P1P2
A2M_-_9268044.23-P1P2
A2M_-_9268273.23-P1P2	0.129247	0.0362836	0.0827653
A2M_-_9268326.23-P1P2
A2M_-_9268360.23-P1P2
A2M_-_9268387.23-P1P2	-0.103713	-0.0619637	-0.0828383
A2M_-_9268427.23-P1P2
A3GALT2_+_33786262.23-ENST00000442999.3
A3GALT2_+_33786358.23-ENST00000442999.3
A3GALT2_+_33786467.23-ENST00000442999.3
A3GALT2_+_33786635.23-ENST00000442999.3
A3GALT2_+_33786649.23-ENST00000442999.3	0.141978	0.109819	0.125899
A3GALT2_+_33786659.23-ENST00000442999.3	0.52742	0.699947	0.613684
A3GALT2_+_33786675.23-ENST00000442999.3	0.42883	-0.816664	-0.193917
A3GALT2_+_33786682.23-ENST00000442999.3
A3GALT2_-_33786237.23-ENST00000442999.3
A3GALT2_-_33786280.23-ENST00000442999.3	-0.255501	-0.253309	-0.254405
A4GALT_+_43116425.23-P1P2	0.0139359	-0.114332	-0.0501981
A4GALT_+_43116792.23-P1P2	0.0876221	0.250615	0.169119
A4GALT_-_43116413.23-P1P2
A4GALT_-_43116431.23-P1P2	-0.136548	-0.0643284	-0.100438
A4GALT_-_43116434.23-P1P2	-0.186861	0.00775289	-0.0895542
A4GALT_-_43116460.23-P1P2
A4GALT_-_43116503.23-P1P2
A4GALT_-_43116683.23-P1P2
A4GALT_-_43116819.23-P1P2	-0.511649	-0.0368159	-0.274232
A4GALT_-_43116823.23-P1P2
A4GNT_+_137850764.23-P1P2
A4GNT_+_137850968.23-P1P2	0.266763	-0.561675	-0.147456
A4GNT_+_137851024.23-P1P2	-0.253431	-0.150332	-0.201882
A4GNT_+_137851046.23-P1P2
A4GNT_+_137851070.23-P1P2
A4GNT_+_137851178.23-P1P2	0.131362	-0.672622	-0.27063
A4GNT_-_137850791.23-P1P2
A4GNT_-_137850879.23-P1P2
A4GNT_-_137851117.23-P1P2	-0.527873	-0.328582	-0.428228
A4GNT_-_137851121.23-P1P2	-0.856835	-0.522233	-0.689534
AAAS_+_53714942.23-P1P2
AAAS_+_53714983.23-P1P2	0.00873242	0.130306	0.0695191
AAAS_+_53715016.23-P1P2
AAAS_+_53715355.23-P1P2	0.374002	0.283786	0.328894
AAAS_-_53715347.23-P1P2
AAAS_-_53715352.23-P1P2
AAAS_-_53715363.23-P1P2
AAAS_-_53715371.23-P1P2	0.357285	0.147077	0.252181
AAAS_-_53715389.23-P1P2	-0.446019	0.267845	-0.0890872
AAAS_-_53715438.23-P1P2	-0.111969	0.167188	0.0276098
AACS_+_125549974.23-P1P2
AACS_+_125549983.23-P1P2	-0.0211215	0.157601	0.0682399
AACS_+_125549999.23-P1P2	-0.11871	-0.0426092	-0.0806597
AACS_+_125550002.23-P1P2	0.251091	0.633742	0.442416
AACS_+_125550035.23-P1P2	0.00365024	-0.125669	-0.0610094
AACS_+_125550369.23-P1P2
AACS_+_125550406.23-P1P2
AACS_-_125550169.23-P1P2	-0.0872641	-0.385274	-0.236269
AACS_-_125550187.23-P1P2
AACS_-_125550379.23-P1P2
AADACL2_+_151451732.23-P1P2
AADACL2_+_151451892.23-P1P2
AADACL2_+_151451926.23-P1P2	-0.251607	0.0493782	-0.101114
AADACL2_+_151451935.23-P1P2
AADACL2_+_151452057.23-P1P2
AADACL2_+_151452121.23-P1P2	-0.0846475	-0.247321	-0.165984
AADACL2_-_151451828.23-P1P2	0.162442	-0.120562	0.0209402
AADACL2_-_151451931.23-P1P2
AADACL2_-_151451961.23-P1P2		0.956198
AADACL2_-_151452019.23-P1P2
AADACL3_+_12776115.23-P1P2	0.0703745	-0.0141572	0.0281087
AADACL3_+_12776121.23-P1P2
AADACL3_+_12776133.23-P1P2	-0.65231	-0.365972	-0.509141
AADACL3_+_12776213.23-P1P2	-0.0379523	-0.191214	-0.114583
AADACL3_+_12776313.23-P1P2	-0.0956498	-0.159021	-0.127335
AADACL3_+_12776369.23-P1P2
AADACL3_+_12776495.23-P1P2	0.340587	0.36478	0.352684
AADACL3_-_12776129.23-P1P2
AADACL3_-_12776233.23-P1P2
AADACL3_-_12776507.23-P1P2
AADACL4_+_12704492.23-P1P2
AADACL4_+_12704556.23-P1P2
AADACL4_+_12704573.23-P1P2	0.112322	0.0680479	0.090185
AADACL4_+_12704601.23-P1P2	0.491385	0.564018	0.527701
AADACL4_+_12704653.23-P1P2	0.433591	-0.0907801	0.171406
AADACL4_+_12704686.23-P1P2
AADACL4_+_12704714.23-P1P2	0.217326	0.944148	0.580737
AADACL4_+_12704720.23-P1P2
AADACL4_+_12704750.23-P1P2
AADACL4_-_12704768.23-P1P2	-0.22551	0.332491	0.0534906
AADAC_+_151532013.23-P1P2	-0.0829786	-0.676781	-0.37988
AADAC_+_151532125.23-P1P2
AADAC_+_151532371.23-P1P2	-0.119323	-0.295494	-0.207408
AADAC_-_151531905.23-P1P2	-0.0718719	-0.249624	-0.160748
AADAC_-_151531939.23-P1P2	-0.161334	0.354166	0.096416
AADAC_-_151531954.23-P1P2	-0.440464	-0.0801923	-0.260328
AADAC_-_151531985.23-P1P2
AADAC_-_151532317.23-P1P2
AADAC_-_151532366.23-P1P2
AADAC_-_151532397.23-P1P2
AADAT_+_171010904.23-P1P2	-0.136264	-0.748737	-0.442501
AADAT_+_171010929.23-P1P2	-0.0588714	-0.317422	-0.188147
AADAT_+_171011005.23-P1P2
AADAT_+_171011279.23-P1P2
AADAT_+_171011325.23-P1P2
AADAT_+_171011392.23-P1P2	0.0662928	0.117819	0.092056
AADAT_-_171011321.23-P1P2	-0.0246467	-0.58257	-0.303608
AADAT_-_171011333.23-P1P2
AADAT_-_171011368.23-P1P2	0.0225462	0.177848	0.100197
AADAT_-_171011381.23-P1P2
AAED1_+_99417117.23-P1P2	-0.00858599	-0.0566028	-0.0325944
AAED1_+_99417228.23-P1P2
AAED1_+_99417233.23-P1P2
AAED1_+_99417483.23-P1P2
AAED1_+_99417525.23-P1P2	0.427448	0.0180509	0.222749
AAED1_+_99417589.23-P1P2	-0.105777	-0.00436273	-0.0550701
AAED1_-_99417150.23-P1P2
AAED1_-_99417451.23-P1P2
AAED1_-_99417574.23-P1P2	-0.424938	-0.380926	-0.402932
AAED1_-_99417581.23-P1P2
AAGAB_+_67546560.23-P1P2
AAGAB_+_67546965.23-P1P2
AAGAB_+_67546984.23-P1P2
AAGAB_-_67546617.23-P1P2
AAGAB_-_67546714.23-P1P2	-0.25959	-0.215577	-0.237583
AAGAB_-_67546743.23-P1P2
AAGAB_-_67546780.23-P1P2
AAGAB_-_67546928.23-P1P2	-0.0655298	-0.526753	-0.296141
AAGAB_-_67546952.23-P1P2	-0.421911	-0.213836	-0.317874
AAGAB_-_67546997.23-P1P2	0.189737	0.617893	0.403815
AAK1_+_69870290.23-P1P2	0.12505	0.292065	0.208558
AAK1_+_69870701.23-P1P2	-0.346315	-0.0456364	-0.195976
AAK1_+_69870743.23-P1P2
AAK1_-_69870339.23-P1P2
AAK1_-_69870541.23-P1P2	-0.132912	-0.65469	-0.393801
AAK1_-_69870640.23-P1P2
AAK1_-_69870719.23-P1P2
AAK1_-_69870759.23-P1P2
AAK1_-_69870791.23-P1P2	0.0613602	-0.00578104	0.0277896
AAK1_-_69870794.23-P1P2	-0.52527	-0.448281	-0.486775
AAMDC_+_77532426.23-P1P2	-0.487818	-0.408871	-0.448344
AAMDC_-_77532187.23-P1P2	-0.254669	-0.531858	-0.393264
AAMDC_-_77532195.23-P1P2
AAMDC_-_77532222.23-P1P2	-0.220735	0.516299	0.147782
AAMDC_-_77532236.23-P1P2	-0.24275	0.303763	0.0305063
AAMDC_-_77532439.23-P1P2
AAMDC_-_77532634.23-P1P2	0.0411645	-0.324699	-0.141767
AAMDC_-_77532649.23-P1P2
AAMDC_-_77532686.23-P1P2
AAMDC_-_77532705.23-P1P2
AAMP_+_219134841.23-P1P2	-0.988051	-1.52515	-1.2566
AAMP_+_219134851.23-P1P2	-1.64782	-0.803337	-1.22558
AAMP_-_219134310.23-P1P2
AAMP_-_219134415.23-P1P2	0.175341	0.255972	0.215656
AAMP_-_219134418.23-P1P2
AAMP_-_219134424.23-P1P2	0.0625666	0.312911	0.187739
AAMP_-_219134443.23-P1P2
AAMP_-_219134449.23-P1P2
AAMP_-_219134453.23-P1P2
AAMP_-_219134469.23-P1P2	-0.175834	-0.154189	-0.165011
AANAT_+_74463710.23-P1P2
AANAT_+_74463718.23-P1P2	-0.256977	0.00720954	-0.124884
AANAT_+_74463735.23-P1P2	-0.0670196	0.0699086	0.00144447
AANAT_+_74463793.23-P1P2
AANAT_+_74464038.23-P1P2
AANAT_+_74464088.23-P1P2	-0.608711	-0.534484	-0.571597
AANAT_+_74464143.23-P1P2
AANAT_-_74463789.23-P1P2
AANAT_-_74464175.23-P1P2	-0.219205	-0.00201848	-0.110612
AANAT_-_74464185.23-P1P2	0.601242	0.252243	0.426743
AAR2_+_34824386.23-P1P2	-0.290427	0.127228	-0.0815996
AAR2_+_34824405.23-P1P2
AAR2_+_34824485.23-P1P2
AAR2_+_34824488.23-P1P2	0.823767	0.658602	0.741185
AAR2_+_34824655.23-P1P2
AAR2_+_34824681.23-P1P2	-0.268814	0.0739602	-0.0974271
AAR2_-_34824417.23-P1P2	-0.526001	-0.368672	-0.447336
AAR2_-_34824425.23-P1P2	-0.320077	-0.135665	-0.227871
AAR2_-_34824434.23-P1P2
AAR2_-_34824937.23-P1P2
AARD_+_117950477.23-P1P2	0.0240356	0.0196212	0.0218284
AARD_+_117950489.23-P1P2	0.330154	0.791622	0.560888
AARD_+_117950882.23-P1P2	-0.207341	-0.173606	-0.190474
AARD_+_117950890.23-P1P2	-0.0983998	0.235119	0.0683597
AARD_+_117950901.23-P1P2
AARD_+_117950911.23-P1P2
AARD_-_117950494.23-P1P2	-0.65298	-0.764422	-0.708701
AARD_-_117950667.23-P1P2
AARD_-_117950692.23-P1P2
AARD_-_117950728.23-P1P2
AARS2_+_44280645.23-P1P2
AARS2_+_44280650.23-P1P2	-0.301033	-0.219917	-0.260475
AARS2_+_44280670.23-P1P2
AARS2_+_44281006.23-P1P2	-1.01552	-1.33469	-1.17511
AARS2_+_44281027.23-P1P2	-3.04118	-1.73182	-2.3865
AARS2_+_44281044.23-P1P2	-1.39241	-1.46672	-1.42957
AARS2_+_44281056.23-P1P2	-1.11891	-1.94513	-1.53202
AARS2_-_44280878.23-P1P2
AARS2_-_44281001.23-P1P2
AARS2_-_44281016.23-P1P2
AARSD1_+_41116203.23-P1	-0.220189	-0.0135779	-0.116884
AARSD1_+_41116343.23-P1
AARSD1_+_41116412.23-P1	0.0357535	-0.188167	-0.0762069
AARSD1_+_41116417.23-P1	-0.406407	-0.273127	-0.339767
AARSD1_+_41132061.23-P2	0.0577516	0.0342291	0.0459904
AARSD1_+_41132078.23-P2	-0.471229	0.0482026	-0.211513
AARSD1_-_41116054.23-P1
AARSD1_-_41116243.23-P1	0.335419	0.0438561	0.189638
AARSD1_-_41116425.23-P1	0.0381085	0.19505	0.116579
AARSD1_-_41116465.23-P1
AARSD1_-_41116499.23-P1
AARSD1_-_41116508.23-P1
AARSD1_-_41131671.23-P2
AARSD1_-_41131701.23-P2
AARSD1_-_41131712.23-P2	0.0584127	0.19476	0.126586
AARSD1_-_41131716.23-P2	-0.0667492	-0.444377	-0.255563
AARSD1_-_41132004.23-P2
AARSD1_-_41132022.23-P2
AARSD1_-_41132037.23-P2	-0.395793	-0.281195	-0.338494
AARSD1_-_41132088.23-P2	-0.0180984	0.000997547	-0.00855045
AARS_+_70323296.23-P1P2
AARS_+_70323318.23-P1P2	-1.76725	-1.89035	-1.8288
AARS_+_70323322.23-P1P2	-0.942255	-1.11725	-1.02975
AARS_+_70323353.23-P1P2	-1.62104	-1.58775	-1.60439
AARS_+_70323362.23-P1P2	-1.31803	-1.39185	-1.35494
AARS_+_70323368.23-P1P2
AARS_+_70323376.23-P1P2
AARS_-_70322952.23-P1P2
AARS_-_70323314.23-P1P2
AARS_-_70323332.23-P1P2	-1.55468	-1.1411	-1.34789
AASDHPPT_+_105948405.23-P1P2	-0.0378462	-0.311024	-0.174435
AASDHPPT_+_105948450.23-P1P2	-0.197687	-0.107637	-0.152662
AASDHPPT_+_105948470.23-P1P2
AASDHPPT_+_105948804.23-P1P2
AASDHPPT_+_105948813.23-P1P2	0.41545	0.210225	0.312837
AASDHPPT_+_105948816.23-P1P2
AASDHPPT_-_105948374.23-P1P2	0.350003	0.124957	0.23748
AASDHPPT_-_105948417.23-P1P2	-0.0817822	-0.447161	-0.264471
AASDHPPT_-_105948422.23-P1P2
AASDHPPT_-_105948779.23-P1P2
AASDH_+_57253516.23-P1P2
AASDH_+_57253570.23-P1P2	-0.11241	-0.00272192	-0.0575662
AASDH_+_57253636.23-P1P2
AASDH_+_57253649.23-P1P2
AASDH_-_57253280.23-P1P2	-0.792442	-0.510025	-0.651233
AASDH_-_57253356.23-P1P2	-0.205334	-0.516865	-0.3611
AASDH_-_57253362.23-P1P2	0.0862844	-0.0814618	0.00241128
AASDH_-_57253574.23-P1P2
AASDH_-_57253588.23-P1P2	-0.619132	0.0782593	-0.270436
AASDH_-_57253646.23-P1P2
AASS_+_121784000.23-P1P2	-0.390287	0.10898	-0.140654
AASS_+_121784213.23-P1P2
AASS_+_121784219.23-P1P2	-0.370466	-0.153017	-0.261742
AASS_+_121784247.23-P1P2	0.484499	-0.0534236	0.215538
AASS_+_121784250.23-P1P2
AASS_-_121784091.23-P1P2
AASS_-_121784229.23-P1P2
AASS_-_121784277.23-P1P2	0.262648	-0.217821	0.0224139
AASS_-_121784313.23-P1P2
AASS_-_121784328.23-P1P2	0.290751	-0.157296	0.0667275
AATF_+_35306366.23-P1P2
AATF_+_35306650.23-P1P2
AATF_-_35306286.23-P1P2	-0.397265	-0.0926006	-0.244933
AATF_-_35306312.23-P1P2	-0.334822	-0.408033	-0.371427
AATF_-_35306320.23-P1P2
AATF_-_35306333.23-P1P2	0.0118518	-0.0363602	-0.0122542
AATF_-_35306340.23-P1P2	0.247129	0.253339	0.250234
AATF_-_35306346.23-P1P2	0.239962	-0.474825	-0.117431
AATF_-_35306351.23-P1P2
AATF_-_35306747.23-P1P2
AATK_+_79139544.23-ENST00000326724.4
AATK_+_79139571.23-ENST00000326724.4	0.558487	0.0935878	0.326038
AATK_+_79139589.23-ENST00000326724.4	-0.219098	-0.00143733	-0.110268
AATK_+_79139592.23-ENST00000326724.4	0.191007	0.110001	0.150504
AATK_-_79139586.23-ENST00000326724.4	0.4352	0.753682	0.594441
AATK_-_79139702.23-ENST00000326724.4
AATK_-_79139880.23-ENST00000326724.4
AATK_-_79139956.23-ENST00000326724.4	-0.116332	-0.132573	-0.124453
AATK_-_79139960.23-ENST00000326724.4
AATK_-_79139975.23-ENST00000326724.4
ABAT_+_8768492.23-P1	0.0321575	-0.0453312	-0.00658688
ABAT_+_8768526.23-P1
ABAT_+_8768542.23-P1
ABAT_+_8768682.23-P1	0.151163	0.0651693	0.108166
ABAT_+_8768874.23-P1
ABAT_+_8807437.23-P2
ABAT_+_8807445.23-P2	0.389103	0.0334533	0.211278
ABAT_+_8807450.23-P2	-0.397132	-0.230347	-0.31374
ABAT_+_8807464.23-P2	-0.115184	0.362229	0.123523
ABAT_+_8807492.23-P2	-0.0905938	-0.351022	-0.220808
ABAT_+_8807600.23-P2
ABAT_+_8807610.23-P2
ABAT_+_8807696.23-P2	0.622779	0.124016	0.373397
ABAT_+_8807706.23-P2
ABAT_+_8807798.23-P2
ABAT_-_8768466.23-P1
ABAT_-_8768504.23-P1	0.0630189	-0.183393	-0.0601872
ABAT_-_8768523.23-P1	-0.386142	-0.104754	-0.245448
ABAT_-_8768530.23-P1
ABAT_-_8768533.23-P1	0.0398875	0.246282	0.143085
ABCA10_+_67224502.23-P1P2
ABCA10_+_67224811.23-P1P2	-0.106894	0.156928	0.025017
ABCA10_+_67224827.23-P1P2
ABCA10_+_67224916.23-P1P2
ABCA10_+_67224929.23-P1P2	-0.156429	-0.261897	-0.209163
ABCA10_-_67224447.23-P1P2	-0.254709	0.242933	-0.00588815
ABCA10_-_67224767.23-P1P2	0.281279	0.222592	0.251935
ABCA10_-_67224823.23-P1P2	0.336054	0.574416	0.455235
ABCA10_-_67224857.23-P1P2
ABCA10_-_67224969.23-P1P2
ABCA12_+_216002868.23-P1P2
ABCA12_+_216002883.23-P1P2
ABCA12_+_216002996.23-P1P2	-0.157631	-0.495764	-0.326697
ABCA12_+_216003308.23-P1P2	-0.33607	-0.210824	-0.273447
ABCA12_+_216003314.23-P1P2	-0.527844	-0.0192803	-0.273562
ABCA12_+_216003317.23-P1P2
ABCA12_+_216003325.23-P1P2
ABCA12_+_216003340.23-P1P2	0.0380432	0.191581	0.114812
ABCA12_-_216002923.23-P1P2	-0.689584	-0.325882	-0.507733
ABCA12_-_216003059.23-P1P2
ABCA13_+_48211090.23-P1P2	-0.111765	-0.216076	-0.16392
ABCA13_+_48211097.23-P1P2	-0.460943	-0.0409806	-0.250962
ABCA13_+_48211145.23-P1P2	-0.379038	-0.219792	-0.299415
ABCA13_+_48211160.23-P1P2	-0.026369	0.401612	0.187622
ABCA13_+_48211170.23-P1P2
ABCA13_-_48211093.23-P1P2	-0.00407295	0.0164422	0.00618463
ABCA13_-_48211142.23-P1P2
ABCA13_-_48211206.23-P1P2
ABCA13_-_48211352.23-P1P2
ABCA13_-_48211482.23-P1P2
ABCA1_+_107689930.23-P1P2
ABCA1_+_107689978.23-P1P2
ABCA1_+_107690410.23-P1P2
ABCA1_-_107689997.23-P1P2	-0.313898	-0.508788	-0.411343
ABCA1_-_107690031.23-P1P2	-0.216563	-0.120798	-0.168681
ABCA1_-_107690202.23-P1P2
ABCA1_-_107690338.23-P1P2
ABCA1_-_107690385.23-P1P2	-1.9228	-1.62379	-1.77329
ABCA1_-_107690389.23-P1P2	-0.514765	-0.0801266	-0.297446
ABCA1_-_107690394.23-P1P2	-0.208618	-0.378138	-0.293378
ABCA2_+_139922190.23-P1P2	0.0499086	0.0394732	0.0446909
ABCA2_+_139922193.23-P1P2
ABCA2_+_139922201.23-P1P2	-0.190485	0.421645	0.11558
ABCA2_+_139922272.23-P1P2	-0.00291846	0.21581	0.106446
ABCA2_+_139922290.23-P1P2
ABCA2_+_139922669.23-P1P2	-0.278425	-0.309876	-0.29415
ABCA2_-_139922262.23-P1P2
ABCA2_-_139922304.23-P1P2
ABCA2_-_139922347.23-P1P2
ABCA2_-_139922596.23-P1P2	0.147693	-0.0334414	0.057126
ABCA3_+_2390336.23-P1P2	-0.156211	0.257715	0.0507521
ABCA3_+_2390611.23-P1P2	-0.0425138	-0.374918	-0.208716
ABCA3_+_2390721.23-P1P2
ABCA3_-_2390323.23-P1P2	0.173241	0.0354547	0.104348
ABCA3_-_2390333.23-P1P2	-0.0820179	0.45716	0.187571
ABCA3_-_2390500.23-P1P2
ABCA3_-_2390670.23-P1P2
ABCA3_-_2390673.23-P1P2
ABCA3_-_2390704.23-P1P2	0.226333	-1.02839	-0.401026
ABCA3_-_2390733.23-P1P2
ABCA4_+_94586620.23-P1P2
ABCA4_+_94586668.23-P1P2	0.175183	-0.0809781	0.0471025
ABCA4_+_94586689.23-P1P2
ABCA4_-_94586219.23-P1P2	0.336537	0.243836	0.290187
ABCA4_-_94586232.23-P1P2	0.260194	0.200743	0.230468
ABCA4_-_94586250.23-P1P2	-0.356212	0.186769	-0.0847212
ABCA4_-_94586284.23-P1P2
ABCA4_-_94586293.23-P1P2
ABCA4_-_94586628.23-P1P2
ABCA4_-_94586658.23-P1P2	-0.0609461	-0.294063	-0.177505
ABCA5_+_67322884.23-P1P2
ABCA5_+_67323191.23-P1P2
ABCA5_+_67323221.23-P1P2
ABCA5_-_67322845.23-P1P2
ABCA5_-_67322851.23-P1P2	0.427865	-0.085604	0.171131
ABCA5_-_67322872.23-P1P2	-0.289968	-0.0101153	-0.150042
ABCA5_-_67322891.23-P1P2	-0.455288	-0.217289	-0.336288
ABCA5_-_67323220.23-P1P2	0.0233465	-0.14445	-0.0605519
ABCA5_-_67323267.23-P1P2
ABCA5_-_67323280.23-P1P2	0.426647	-0.0886317	0.169008
ABCA6_+_67137671.23-P1P2
ABCA6_+_67137842.23-P1P2	-0.147068	-0.154007	-0.150537
ABCA6_+_67138008.23-P1P2	-0.332966	-0.464962	-0.398964
ABCA6_+_67138026.23-P1P2	-0.184268	0.0695616	-0.0573534
ABCA6_+_67138050.23-P1P2	-0.614868	0.0919406	-0.261464
ABCA6_+_67138055.23-P1P2
ABCA6_-_67137744.23-P1P2
ABCA6_-_67137748.23-P1P2
ABCA6_-_67137854.23-P1P2	-0.0991264	0.190556	0.0457149
ABCA6_-_67137948.23-P1P2
ABCA7_+_1040413.23-P1	0.263518	0.302541	0.283029
ABCA7_+_1040474.23-P1
ABCA7_+_1040513.23-P1	0.0417133	0.0394732	0.0405932
ABCA7_+_1040541.23-P1
ABCA7_+_1040560.23-P1
ABCA7_+_1040577.23-P1	0.434511	0.184643	0.309577
ABCA7_+_1041292.23-P2	0.00539582	-0.0222297	-0.00841695
ABCA7_+_1041297.23-P2	-0.50704	-0.249347	-0.378193
ABCA7_+_1041311.23-P2	0.0882868	0.317331	0.202809
ABCA7_+_1041348.23-P2
ABCA7_+_1041432.23-P2
ABCA7_+_1041489.23-P2
ABCA7_+_1041673.23-P2
ABCA7_-_1040133.23-P1	0.29308	0.23121	0.262145
ABCA7_-_1040209.23-P1	-0.198626	0.288993	0.0451833
ABCA7_-_1040214.23-P1
ABCA7_-_1040526.23-P1
ABCA7_-_1041459.23-P2	0.135198	0.0669689	0.101083
ABCA7_-_1041690.23-P2
ABCA7_-_1041717.23-P2	-0.274794	-0.0956836	-0.185239
ABCA8_+_66950951.23-P1P2
ABCA8_+_66950959.23-P1P2	0.134121	0.515221	0.324671
ABCA8_+_66951172.23-P1P2
ABCA8_+_66951401.23-P1P2	0.714226	0.465598	0.589912
ABCA8_-_66951365.23-P1P2
ABCA8_-_66951372.23-P1P2	-0.279165	-0.448932	-0.364049
ABCA8_-_66951390.23-P1P2
ABCA8_-_66951447.23-P1P2
ABCA8_-_66951525.23-P1P2	0.0147032	-0.0369245	-0.0111107
ABCA8_-_66951528.23-P1P2	0.0473196	0.11918	0.0832497
ABCA9_+_67056924.23-P1P2
ABCA9_+_67056982.23-P1P2
ABCA9_+_67057085.23-P1P2	0.0679586	-0.0157258	0.0261164
ABCA9_-_67056649.23-P1P2	-0.0799679	-0.567751	-0.32386
ABCA9_-_67056810.23-P1P2
ABCA9_-_67056917.23-P1P2
ABCA9_-_67056936.23-P1P2
ABCA9_-_67057012.23-P1P2	-0.17343	0.25309	0.0398301
ABCA9_-_67057053.23-P1P2	-0.355036	-0.201601	-0.278319
ABCA9_-_67057069.23-P1P2	0.249475	0.268022	0.258748
ABCB10_+_229694012.23-P1P2
ABCB10_+_229694285.23-P1P2	-1.43421	-0.651011	-1.04261
ABCB10_+_229694391.23-P1P2
ABCB10_+_229694413.23-P1P2	-0.439825	-0.317627	-0.378726
ABCB10_-_229694283.23-P1P2
ABCB10_-_229694290.23-P1P2
ABCB10_-_229694297.23-P1P2	-1.22187	-1.21558	-1.21872
ABCB10_-_229694400.23-P1P2
ABCB10_-_229694457.23-P1P2	0.0197084	-0.193667	-0.0869794
ABCB10_-_229694467.23-P1P2	-0.0201026	0.116325	0.0481114
ABCB11_+_169887409.23-P1P2	0.0970773	0.342229	0.219653
ABCB11_+_169887589.23-P1P2
ABCB11_+_169887604.23-P1P2
ABCB11_+_169887776.23-P1P2
ABCB11_+_169887811.23-P1P2	0.145426	0.0953312	0.120378
ABCB11_+_169887815.23-P1P2
ABCB11_-_169887416.23-P1P2	0.233484	0.17631	0.204897
ABCB11_-_169887692.23-P1P2
ABCB11_-_169887784.23-P1P2	-0.285707	0.222138	-0.0317846
ABCB11_-_169887796.23-P1P2	-0.165065	-0.137541	-0.151303
ABCB1_+_87342475.23-ENST00000265724.3
ABCB1_+_87342641.23-ENST00000265724.3
ABCB1_-_87342245.23-ENST00000265724.3
ABCB1_-_87342256.23-ENST00000265724.3	-0.485798	-0.403458	-0.444628
ABCB1_-_87342302.23-ENST00000265724.3	-0.559941	-0.239917	-0.399929
ABCB1_-_87342654.23-ENST00000265724.3	-0.210935	0.192902	-0.00901666
ABCB1_-_87342657.23-ENST00000265724.3	-0.111213	-0.0252696	-0.0682411
ABCB1_-_87342674.23-ENST00000265724.3	-0.608409	0.0222639	-0.293073
ABCB1_-_87342678.23-ENST00000265724.3
ABCB1_-_87342682.23-ENST00000265724.3
ABCB4_+_87104635.23-P1P2
ABCB4_+_87104755.23-P1P2
ABCB4_+_87104897.23-P1P2
ABCB4_+_87104933.23-P1P2	0.187188	-0.331444	-0.0721277
ABCB4_+_87104939.23-P1P2	-0.305366	-0.0823161	-0.193841
ABCB4_+_87104948.23-P1P2
ABCB4_+_87105008.23-P1P2	0.426707	0.617984	0.522345
ABCB4_-_87104608.23-P1P2	-0.0905366	-0.635153	-0.362845
ABCB4_-_87104975.23-P1P2	0.11544	0.349277	0.232359
ABCB4_-_87104991.23-P1P2
ABCB5_+_20687051.23-P1P2	0.764963	0.533698	0.649331
ABCB5_+_20687204.23-P1P2
ABCB5_+_20687218.23-P1P2	-0.0480587	-1.07805	-0.563053
ABCB5_+_20687242.23-P1P2	0.097396	-0.287347	-0.0949758
ABCB5_+_20687409.23-P1P2
ABCB5_+_20687450.23-P1P2
ABCB5_-_20687157.23-P1P2
ABCB5_-_20687194.23-P1P2
ABCB5_-_20687236.23-P1P2
ABCB5_-_20687396.23-P1P2	0.158413	0.0656671	0.11204
ABCB6_+_220083287.23-P1P2
ABCB6_+_220083500.23-P1P2	-0.307429	0.167023	-0.0702026
ABCB6_+_220083584.23-P1P2
ABCB6_+_220083613.23-P1P2
ABCB6_+_220083669.23-P1P2
ABCB6_-_220083181.23-P1P2	-0.272976	0.0555613	-0.108708
ABCB6_-_220083194.23-P1P2	0.676772	0.487112	0.581942
ABCB6_-_220083298.23-P1P2
ABCB6_-_220083468.23-P1P2	0.0961276	0.354109	0.225118
ABCB6_-_220083604.23-P1P2	-0.248728	-0.417776	-0.333252
ABCB7_+_74375695.23-P1P2
ABCB7_+_74375720.23-P1P2
ABCB7_+_74375885.23-P1P2	-1.43166	-1.66121	-1.54643
ABCB7_+_74375896.23-P1P2
ABCB7_+_74376070.23-P1P2	-0.074724	-0.213576	-0.14415
ABCB7_-_74375871.23-P1P2
ABCB7_-_74375964.23-P1P2	-1.13709	-1.8609	-1.499
ABCB7_-_74376019.23-P1P2	-1.37834	-0.813829	-1.09608
ABCB7_-_74376036.23-P1P2
ABCB7_-_74376044.23-P1P2	-1.006	-0.572815	-0.789409
ABCB8_+_150725531.23-P1P2
ABCB8_+_150725592.23-P1P2
ABCB8_+_150725958.23-P1P2
ABCB8_+_150725965.23-P1P2	-0.625481	-0.260055	-0.442768
ABCB8_-_150725551.23-P1P2	0.149756	0.337504	0.24363
ABCB8_-_150725580.23-P1P2	0.249434	0.0617764	0.155605
ABCB8_-_150725890.23-P1P2
ABCB8_-_150725928.23-P1P2	0.528718	0.200369	0.364543
ABCB8_-_150725938.23-P1P2
ABCB8_-_150725975.23-P1P2	-0.0486201	0.18244	0.06691
ABCB9_+_123450501.23-P1
ABCB9_+_123450542.23-P1
ABCB9_+_123450546.23-P1	-0.389217	-0.431413	-0.410315
ABCB9_+_123450566.23-P1	-0.0195799	0.0151695	-0.00220522
ABCB9_+_123450826.23-P1	0.0399876	0.107928	0.073958
ABCB9_+_123450970.23-P1	-0.347178	-0.355396	-0.351287
ABCB9_+_123465380.23-P2
ABCB9_+_123465415.23-P2
ABCB9_+_123465727.23-P2	0.13771	-0.306564	-0.0844274
ABCB9_+_123465780.23-P2
ABCB9_-_123450530.23-P1
ABCB9_-_123450533.23-P1
ABCB9_-_123450551.23-P1
ABCB9_-_123450999.23-P1	0.146654	-0.0596575	0.043498
ABCB9_-_123465296.23-P2	0.188899	-0.152832	0.0180334
ABCB9_-_123465398.23-P2
ABCB9_-_123465422.23-P2	0.0130483	0.509079	0.261064
ABCB9_-_123465699.23-P2	-0.241826	-0.111525	-0.176676
ABCB9_-_123465738.23-P2	0.177825	-0.0796985	0.0490635
ABCB9_-_123465787.23-P2	0.278366	0.189902	0.234134
ABCC10_+_43395315.23-P1P2	-1.24359	-0.834703	-1.03915
ABCC10_+_43395533.23-P1P2
ABCC10_+_43395536.23-P1P2
ABCC10_+_43395660.23-P1P2
ABCC10_-_43395326.23-P1P2
ABCC10_-_43395330.23-P1P2	0.497406	1.10401	0.80071
ABCC10_-_43395343.23-P1P2	0.189987	0.00991891	0.0999531
ABCC10_-_43395719.23-P1P2
ABCC10_-_43395891.23-P1P2	1.17334	0.808715	0.991029
ABCC10_-_43395984.23-P1P2	-0.240423	-0.356647	-0.298535
ABCC11_+_48277846.23-P1
ABCC11_+_48278091.23-P1
ABCC11_+_48278130.23-P1	-0.355036	0.662981	0.153972
ABCC11_+_48278163.23-P1
ABCC11_+_48281001.23-P2	0.336697	0.103006	0.219851
ABCC11_+_48281042.23-P2	0.484274	0.0459314	0.265103
ABCC11_+_48281160.23-P2
ABCC11_+_48281175.23-P2
ABCC11_+_48281194.23-P2
ABCC11_+_48281284.23-P2
ABCC11_+_48281345.23-P2	1.33572	0.920301	1.12801
ABCC11_+_48281428.23-P2	0.48201	0.70052	0.591265
ABCC11_-_48277852.23-P1	-0.176571	-0.246415	-0.211493
ABCC11_-_48278103.23-P1	-0.190917	0.725447	0.267265
ABCC11_-_48278122.23-P1	0.317073	0.0573444	0.187209
ABCC11_-_48278125.23-P1	1.02979	-0.364322	0.332732
ABCC11_-_48278197.23-P1
ABCC11_-_48278200.23-P1
ABCC11_-_48280980.23-P2	-0.114699	0.0256477	-0.0445257
ABCC11_-_48281374.23-P2
ABCC12_+_48180281.23-ENST00000311303.3
ABCC12_+_48180331.23-ENST00000311303.3
ABCC12_+_48180353.23-ENST00000311303.3
ABCC12_+_48180599.23-ENST00000311303.3
ABCC12_+_48180636.23-ENST00000311303.3	-0.196577	0.0872628	-0.0546569
ABCC12_-_48180314.23-ENST00000311303.3	-0.594774	-0.157344	-0.376059
ABCC12_-_48180571.23-ENST00000311303.3
ABCC12_-_48180643.23-ENST00000311303.3	0.0158013	-0.124611	-0.0544048
ABCC12_-_48180648.23-ENST00000311303.3	-0.461735	0.563957	0.0511112
ABCC12_-_48180679.23-ENST00000311303.3	0.342584	-0.342489	4.75269e-05
ABCC1_+_16043482.23-P1P2	0.0276179	-0.0468665	-0.00962429
ABCC1_+_16043647.23-P1P2
ABCC1_+_16043887.23-P1P2
ABCC1_+_16043921.23-P1P2	-0.415111	-0.308846	-0.361979
ABCC1_+_16043939.23-P1P2
ABCC1_-_16043841.23-P1P2
ABCC1_-_16043871.23-P1P2	0.347557	0.270432	0.308995
ABCC1_-_16043934.23-P1P2	0.310972	0.389594	0.350283
ABCC1_-_16043999.23-P1P2
ABCC1_-_16044002.23-P1P2	-0.441711	-0.440767	-0.441239
ABCC2_+_101542376.23-P1P2
ABCC2_+_101542515.23-P1P2	-0.0933952	-0.359166	-0.22628
ABCC2_+_101542910.23-P1P2	0.331371	0.311658	0.321515
ABCC2_+_101542914.23-P1P2	-0.174464	0.751712	0.288624
ABCC2_+_101542981.23-P1P2	-0.630978	-0.398304	-0.514641
ABCC2_-_101542463.23-P1P2	1.85286
ABCC2_-_101542705.23-P1P2
ABCC2_-_101542708.23-P1P2
ABCC2_-_101542808.23-P1P2	1.00437	1.04838	1.02637
ABCC2_-_101542903.23-P1P2
ABCC3_+_48712245.23-P1P2
ABCC3_+_48712248.23-P1P2	-0.00703733	0.0788666	0.0359146
ABCC3_+_48712270.23-P1P2	0.411236	0.150914	0.281075
ABCC3_+_48712294.23-P1P2
ABCC3_+_48712450.23-P1P2	-0.674342	-1.22656	-0.950453
ABCC3_+_48712559.23-P1P2	0.0662062	0.322848	0.194527
ABCC3_+_48712662.23-P1P2	0.381719	-0.0270807	0.177319
ABCC3_+_48712738.23-P1P2
ABCC3_-_48712163.23-P1P2
ABCC3_-_48712673.23-P1P2
ABCC4_+_95953430.23-P1P2	-0.86961	-0.0722372	-0.470923
ABCC4_+_95953641.23-P1P2	-0.0370663	-0.150351	-0.0937089
ABCC4_+_95953668.23-P1P2	-0.0780178	-0.0859575	-0.0819876
ABCC4_+_95953676.23-P1P2
ABCC4_+_95953681.23-P1P2
ABCC4_+_95953695.23-P1P2
ABCC4_-_95953458.23-P1P2
ABCC4_-_95953561.23-P1P2
ABCC4_-_95953614.23-P1P2	0.0593152	0.109489	0.0844019
ABCC4_-_95953652.23-P1P2	0.754226	-0.152459	0.300883
ABCC5_+_183735202.23-P1P2
ABCC5_+_183735246.23-P1P2
ABCC5_+_183735252.23-P1P2
ABCC5_+_183735285.23-P1P2
ABCC5_+_183735648.23-P1P2	0.0398232	0.371494	0.205658
ABCC5_+_183735692.23-P1P2	0.0776461	0.303533	0.19059
ABCC5_-_183735259.23-P1P2	-0.295113	-0.503669	-0.399391
ABCC5_-_183735312.23-P1P2	-0.0887903	0.0859331	-0.00142861
ABCC5_-_183735467.23-P1P2	-0.218295	-0.0511339	-0.134714
ABCC5_-_183735588.23-P1P2
ABCC6_+_16316894.23-ENST00000205557.7
ABCC6_+_16316916.23-ENST00000205557.7
ABCC6_+_16317287.23-ENST00000205557.7	-0.343595	-0.187792	-0.265694
ABCC6_+_16317296.23-ENST00000205557.7	-0.213681	-0.151869	-0.182775
ABCC6_-_16316877.23-ENST00000205557.7
ABCC6_-_16317049.23-ENST00000205557.7
ABCC6_-_16317052.23-ENST00000205557.7
ABCC6_-_16317235.23-ENST00000205557.7	-0.151164	-0.360156	-0.25566
ABCC6_-_16317247.23-ENST00000205557.7	-0.404596	-0.143546	-0.274071
ABCC6_-_16317344.23-ENST00000205557.7
ABCC8_+_17497824.23-P1P2
ABCC8_+_17497953.23-P1P2	0.375113	0.0841302	0.229622
ABCC8_+_17498249.23-P1P2
ABCC8_+_17498387.23-P1P2	-0.0264137	-0.011314	-0.0188638
ABCC8_+_17498394.23-P1P2
ABCC8_-_17497979.23-P1P2	-0.215838	-0.0948636	-0.155351
ABCC8_-_17497997.23-P1P2	-1.50835	-1.2457	-1.37702
ABCC8_-_17498066.23-P1P2
ABCC8_-_17498220.23-P1P2	-0.0482069	0.233861	0.0928271
ABCC8_-_17498282.23-P1P2
ABCC9_+_22093672.23-P1P2	0.297519	0.00879636	0.153158
ABCC9_+_22093678.23-P1P2	-0.22024	-0.0169854	-0.118613
ABCC9_+_22093937.23-P1P2	-0.453012	0.17856	-0.137226
ABCC9_+_22093941.23-P1P2	0.177459	-0.104917	0.036271
ABCC9_+_22094148.23-P1P2
ABCC9_+_22094152.23-P1P2
ABCC9_+_22094309.23-P1P2	-0.118405	0.13434	0.00796768
ABCC9_-_22093906.23-P1P2
ABCC9_-_22094032.23-P1P2
ABCC9_-_22094122.23-P1P2
ABCD1_+_152990414.23-P1P2	-0.0951848	0.00779202	-0.0436964
ABCD1_+_152990694.23-P1P2
ABCD1_+_152990711.23-P1P2	-0.291908	0.010443	-0.140733
ABCD1_-_152990333.23-P1P2
ABCD1_-_152990338.23-P1P2	-0.117997	0.290118	0.0860606
ABCD1_-_152990342.23-P1P2
ABCD1_-_152990379.23-P1P2	-0.0565272	0.139488	0.0414805
ABCD1_-_152990498.23-P1P2
ABCD1_-_152990703.23-P1P2	-0.0203319	0.0685221	0.0240951
ABCD1_-_152990727.23-P1P2
ABCD2_+_40013099.23-P1P2	0.131202	0.172779	0.15199
ABCD2_+_40013295.23-P1P2
ABCD2_+_40013504.23-P1P2
ABCD2_+_40013514.23-P1P2	0.0403592	0.180914	0.110636
ABCD2_+_40013594.23-P1P2	0.0493538	0.220317	0.134835
ABCD2_-_40013191.23-P1P2	-0.438452	0.0366097	-0.200921
ABCD2_-_40013313.23-P1P2
ABCD2_-_40013342.23-P1P2
ABCD2_-_40013373.23-P1P2
ABCD2_-_40013610.23-P1P2	0.268327	0.0808962	0.174612
ABCD3_+_94884002.23-P1P2	0.292178	0.192144	0.242161
ABCD3_+_94884009.23-P1P2	0.00323944	-0.409288	-0.203024
ABCD3_+_94884032.23-P1P2	0.0596222	0.0337567	0.0466894
ABCD3_+_94884210.23-P1P2
ABCD3_+_94884219.23-P1P2
ABCD3_+_94884473.23-P1P2	-0.320888	0.0263708	-0.147259
ABCD3_-_94883974.23-P1P2	0.599544	0.541602	0.570573
ABCD3_-_94884061.23-P1P2
ABCD3_-_94884365.23-P1P2
ABCD3_-_94884436.23-P1P2
ABCD4_+_74769232.23-P1P2
ABCD4_+_74769429.23-P1P2
ABCD4_+_74769611.23-P1P2	0.0424427	-0.154955	-0.0562559
ABCD4_+_74769625.23-P1P2
ABCD4_+_74769649.23-P1P2	0.14917	-0.291522	-0.071176
ABCD4_-_74769174.23-P1P2
ABCD4_-_74769631.23-P1P2	0.0663179	-0.00119181	0.032563
ABCD4_-_74769666.23-P1P2
ABCD4_-_74769682.23-P1P2	0.0635527	0.0659237	0.0647382
ABCD4_-_74769729.23-P1P2	-0.117078	-0.262957	-0.190018
ABCE1_+_146019317.23-P1P2	-0.554952	-0.847334	-0.701143
ABCE1_+_146019463.23-P1P2	0.025081	-0.335095	-0.155007
ABCE1_+_146019466.23-P1P2
ABCE1_+_146019482.23-P1P2
ABCE1_+_146019651.23-P1P2
ABCE1_+_146019792.23-P1P2
ABCE1_+_146019842.23-P1P2	0.00380818	-0.252242	-0.124217
ABCE1_-_146019439.23-P1P2
ABCE1_-_146019502.23-P1P2	-1.82717	-2.28119	-2.05418
ABCE1_-_146019516.23-P1P2	-0.375443	-0.306977	-0.34121
ABCF1_+_30539238.23-P1	-1.69225	-1.89165	-1.79195
ABCF1_+_30539434.23-P1
ABCF1_+_30539469.23-P1	-0.0858057	-0.291493	-0.188649
ABCF1_+_30539647.23-P1	-0.0841167	-0.326925	-0.205521
ABCF1_+_30539664.23-P1
ABCF1_+_30546312.23-P2	0.25112	-0.417001	-0.0829404
ABCF1_+_30546315.23-P2	0.087017	-0.215717	-0.0643501
ABCF1_+_30546387.23-P2
ABCF1_+_30546397.23-P2
ABCF1_+_30546405.23-P2
ABCF1_-_30539219.23-P1
ABCF1_-_30539232.23-P1	0.306492	-0.0264862	0.140003
ABCF1_-_30539559.23-P1
ABCF1_-_30539602.23-P1	-0.276136	-0.0341839	-0.15516
ABCF1_-_30539728.23-P1
ABCF1_-_30546344.23-P2	-0.0996152	0.155294	0.0278394
ABCF1_-_30546354.23-P2	-0.0754967	-0.133473	-0.104485
ABCF1_-_30546366.23-P2	-0.164385	-0.184639	-0.174512
ABCF1_-_30546413.23-P2
ABCF1_-_30546502.23-P2
ABCF2_+_150923872.23-P1P2	0.160385	-0.113085	0.0236502
ABCF2_+_150923902.23-P1P2	-0.299002	-0.241315	-0.270159
ABCF2_+_150923936.23-P1P2
ABCF2_+_150923959.23-P1P2
ABCF2_+_150924059.23-P1P2
ABCF2_+_150924236.23-P1P2	0.731633	0.313831	0.522732
ABCF2_+_150924287.23-P1P2	-0.025331	0.37434	0.174505
ABCF2_+_150924296.23-P1P2
ABCF2_+_150924331.23-P1P2
ABCF2_-_150923882.23-P1P2	0.034181	-0.252034	-0.108927
ABCF3_+_183904140.23-P1P2
ABCF3_-_183903980.23-P1P2	0.00127731	0.0310618	0.0161695
ABCF3_-_183903991.23-P1P2	-0.0704174	-0.528336	-0.299377
ABCF3_-_183904021.23-P1P2	-0.393083	-0.36745	-0.380266
ABCF3_-_183904044.23-P1P2
ABCF3_-_183904344.23-P1P2
ABCF3_-_183904356.23-P1P2	0.16608	0.22632	0.1962
ABCF3_-_183904380.23-P1P2	-0.7397	-0.00501598	-0.372358
ABCF3_-_183904399.23-P1P2
ABCF3_-_183904495.23-P1P2
ABCG1_+_43639503.23-P1P2
ABCG1_+_43639544.23-P1P2	0.0711857	0.0631095	0.0671476
ABCG1_+_43639681.23-P1P2	-0.571528	-0.749908	-0.660718
ABCG1_-_43639282.23-P1P2	0.150462	-0.00965286	0.0704048
ABCG1_-_43639541.23-P1P2	0.215942	-0.145745	0.0350982
ABCG1_-_43639554.23-P1P2
ABCG1_-_43639626.23-P1P2	-0.00796715	-0.0240237	-0.0159954
ABCG1_-_43639644.23-P1P2
ABCG1_-_43639647.23-P1P2
ABCG1_-_43639652.23-P1P2
ABCG2_+_89079727.23-P1P2
ABCG2_+_89079755.23-P1P2
ABCG2_+_89079974.23-P1P2	-0.364488	-0.199694	-0.282091
ABCG2_+_89080025.23-P1P2	-0.195414	-0.291611	-0.243512
ABCG2_+_89080044.23-P1P2	0.548102	-0.635296	-0.043597
ABCG2_-_89079568.23-P1P2
ABCG2_-_89079599.23-P1P2
ABCG2_-_89079947.23-P1P2
ABCG2_-_89079989.23-P1P2	-0.312496	0.0257683	-0.143364
ABCG2_-_89080000.23-P1P2
ABCG4_+_119019794.23-P1P2	0.23631	0.1098	0.173055
ABCG4_+_119019855.23-P1P2	-0.36397	0.203994	-0.0799876
ABCG4_+_119020113.23-P1P2
ABCG4_-_119019755.23-P1P2
ABCG4_-_119019776.23-P1P2
ABCG4_-_119019784.23-P1P2	0.503243	0.388177	0.44571
ABCG4_-_119019798.23-P1P2
ABCG4_-_119019811.23-P1P2	-0.0331083	0.0875253	0.0272085
ABCG4_-_119020171.23-P1P2
ABCG4_-_119020232.23-P1P2
ABCG5_+_44065447.23-P1P2	-0.133996	-0.338482	-0.236239
ABCG5_+_44065537.23-P1P2
ABCG5_+_44065669.23-P1P2
ABCG5_+_44065862.23-P1P2
ABCG5_+_44065865.23-P1P2	0.344529	0.302062	0.323296
ABCG5_-_44065428.23-P1P2	-0.348581	-0.16648	-0.257531
ABCG5_-_44065433.23-P1P2	-0.0432158	0.0876275	0.0222058
ABCG5_-_44065438.23-P1P2
ABCG5_-_44065586.23-P1P2
ABCG5_-_44065840.23-P1P2	-0.792442	-0.993542	-0.892992
ABCG8_+_44066166.23-P1P2	-0.457622	-0.539141	-0.498381
ABCG8_+_44066180.23-P1P2	0.0855362	0.369907	0.227722
ABCG8_+_44066240.23-P1P2
ABCG8_+_44066323.23-P1P2	-0.20179	0.273938	0.0360741
ABCG8_+_44066333.23-P1P2	0.134559	-0.282093	-0.073767
ABCG8_-_44066172.23-P1P2	0.238859	-0.0107639	0.114048
ABCG8_-_44066199.23-P1P2
ABCG8_-_44066213.23-P1P2
ABCG8_-_44066292.23-P1P2
ABCG8_-_44066373.23-P1P2
ABHD10_+_111697851.23-P1P2	-0.383051	-0.545297	-0.464174
ABHD10_+_111697939.23-P1P2
ABHD10_+_111698093.23-P1P2	-0.084619	-0.0489994	-0.0668092
ABHD10_+_111698102.23-P1P2
ABHD10_+_111698117.23-P1P2
ABHD10_+_111698316.23-P1P2	0.0761457	-0.342333	-0.133094
ABHD10_-_111697877.23-P1P2	-0.636096	-0.00859215	-0.322344
ABHD10_-_111697911.23-P1P2
ABHD10_-_111697914.23-P1P2	-0.214925	0.0123388	-0.101293
ABHD10_-_111697938.23-P1P2
ABHD11_+_73152640.23-P1P2
ABHD11_+_73152656.23-P1P2	-0.0916653	0.156102	0.0322183
ABHD11_+_73152963.23-P1P2	0.0215529	0.0409415	0.0312472
ABHD11_+_73153163.23-P1P2
ABHD11_-_73152688.23-P1P2	-0.146333	-0.0341839	-0.0902585
ABHD11_-_73153052.23-P1P2
ABHD11_-_73153080.23-P1P2
ABHD11_-_73153094.23-P1P2	-0.662416	0.105962	-0.278227
ABHD11_-_73153115.23-P1P2
ABHD11_-_73153135.23-P1P2	-0.494062	0.0738247	-0.210118
ABHD12B_+_51339177.23-P1P2	-0.0345165	-0.337659	-0.186088
ABHD12B_-_51338832.23-P1P2	0.0302537	-1.37115	-0.670446
ABHD12B_-_51338864.23-P1P2	0.25776	0.239173	0.248467
ABHD12B_-_51338879.23-P1P2
ABHD12B_-_51338885.23-P1P2	-0.0978786	-0.170724	-0.134301
ABHD12B_-_51338895.23-P1P2
ABHD12B_-_51338913.23-P1P2
ABHD12B_-_51338916.23-P1P2
ABHD12B_-_51339227.23-P1P2	0.672148	0.168229	0.420189
ABHD12B_-_51339232.23-P1P2
ABHD12_+_25371025.23-P1P2
ABHD12_+_25371393.23-P1P2	-0.0992822	0.27006	0.085389
ABHD12_+_25371436.23-P1P2	-0.139507	-0.00548494	-0.0724962
ABHD12_-_25371009.23-P1P2
ABHD12_-_25371014.23-P1P2
ABHD12_-_25371024.23-P1P2
ABHD12_-_25371053.23-P1P2	-0.130821	-0.0187635	-0.0747924
ABHD12_-_25371057.23-P1P2	-0.0583877	0.250479	0.0960459
ABHD12_-_25371074.23-P1P2
ABHD12_-_25371489.23-P1P2	0.041239	-0.466499	-0.21263
ABHD13_+_108870795.23-P1P2	-0.0268121	-0.0784243	-0.0526182
ABHD13_+_108870811.23-P1P2	-0.161321	0.544947	0.191813
ABHD13_+_108871155.23-P1P2
ABHD13_+_108871228.23-P1P2	0.153803	0.223082	0.188443
ABHD13_+_108871236.23-P1P2
ABHD13_-_108870880.23-P1P2	0.0944551	0.032534	0.0634946
ABHD13_-_108870892.23-P1P2
ABHD13_-_108870927.23-P1P2
ABHD13_-_108871256.23-P1P2	0.149895	-0.283314	-0.0667095
ABHD13_-_108871313.23-P1P2
ABHD14A_+_52009088.23-P1P2
ABHD14A_+_52009119.23-P1P2
ABHD14A_+_52009149.23-P1P2	-0.315201	-0.320155	-0.317678
ABHD14A_+_52009194.23-P1P2	0.989832	0.448882	0.719357
ABHD14A_+_52009199.23-P1P2
ABHD14A_+_52009255.23-P1P2	-0.336576	0.19764	-0.0694679
ABHD14A_-_52009122.23-P1P2	0.0114276	0.649448	0.330438
ABHD14A_-_52009154.23-P1P2
ABHD14A_-_52009160.23-P1P2	-0.205055	0.039613	-0.082721
ABHD14A_-_52009315.23-P1P2
ABHD14B_+_52007815.23-P1	-0.19403	-0.143896	-0.168963
ABHD14B_+_52016945.23-P2	0.291122	0.0870603	0.189091
ABHD14B_+_52017055.23-P2
ABHD14B_+_52017325.23-P2	0.0255015	0.137955	0.0817282
ABHD14B_+_52017350.23-P2	-0.092002	0.147797	0.0278977
ABHD14B_+_52017353.23-P2
ABHD14B_-_52007690.23-P1
ABHD14B_-_52007852.23-P1
ABHD14B_-_52007865.23-P1
ABHD14B_-_52007985.23-P1	0.0736704	0.0185273	0.0460988
ABHD14B_-_52007995.23-P1	0.00154637	-0.185372	-0.0919129
ABHD14B_-_52008010.23-P1
ABHD14B_-_52008027.23-P1	0.0887984	0.119443	0.104121
ABHD14B_-_52008030.23-P1
ABHD14B_-_52008040.23-P1	0.219475	0.132833	0.176154
ABHD14B_-_52016935.23-P2
ABHD14B_-_52016965.23-P2	-0.308248	-0.175501	-0.241875
ABHD14B_-_52017160.23-P2
ABHD14B_-_52017383.23-P2	0.413575	0.220609	0.317092
ABHD14B_-_52017387.23-P2
ABHD15_+_27893596.23-P1P2
ABHD15_+_27893970.23-P1P2
ABHD15_-_27893577.23-P1P2	0.335987	-0.0723183	0.131834
ABHD15_-_27893616.23-P1P2
ABHD15_-_27893641.23-P1P2	0.650502	-0.414529	0.117987
ABHD15_-_27893654.23-P1P2	-0.371606	-0.474052	-0.422829
ABHD15_-_27893937.23-P1P2
ABHD15_-_27893964.23-P1P2
ABHD15_-_27893980.23-P1P2	0.121906	0.458937	0.290422
ABHD15_-_27894008.23-P1P2	0.050956	-0.210046	-0.0795452
ABHD16A_+_31670831.23-P1P2
ABHD16A_+_31671120.23-P1P2	0.244998	0.204979	0.224989
ABHD16A_+_31671138.23-P1P2	-0.606148	0.212798	-0.196675
ABHD16A_-_31670442.23-P1P2
ABHD16A_-_31670645.23-P1P2
ABHD16A_-_31670650.23-P1P2
ABHD16A_-_31670671.23-P1P2	0.0977234	0.379416	0.23857
ABHD16A_-_31670675.23-P1P2
ABHD16A_-_31670679.23-P1P2	0.229926	-0.189561	0.0201828
ABHD16A_-_31670764.23-P1P2	0.110949	0.0778487	0.0943987
ABHD16B_+_62492825.23-P1P2	0.0618706	0.515867	0.288869
ABHD16B_+_62492837.23-P1P2	-0.67623	-0.427236	-0.551733
ABHD16B_+_62492887.23-P1P2
ABHD16B_+_62493200.23-P1P2
ABHD16B_+_62493236.23-P1P2	-0.152113	0.253395	0.0506409
ABHD16B_+_62493242.23-P1P2
ABHD16B_+_62493291.23-P1P2
ABHD16B_-_62492870.23-P1P2	0.453333	0.212229	0.332781
ABHD16B_-_62493095.23-P1P2
ABHD16B_-_62493298.23-P1P2
ABHD17A_+_1885071.23-P1P2
ABHD17A_+_1885470.23-P1P2	0.262348	-0.25213	0.00510859
ABHD17A_-_1885045.23-P1P2	0.0303244	-0.0976981	-0.0336869
ABHD17A_-_1885067.23-P1P2
ABHD17A_-_1885076.23-P1P2	-0.154431	-0.356675	-0.255553
ABHD17A_-_1885086.23-P1P2
ABHD17A_-_1885099.23-P1P2	-0.404059	0.00926924	-0.197395
ABHD17A_-_1885105.23-P1P2
ABHD17A_-_1885122.23-P1P2
ABHD17A_-_1885483.23-P1P2	-0.716111	-0.138483	-0.427297
ABHD17B_+_74525655.23-P1P2	-0.0157737	0.504236	0.244231
ABHD17B_+_74525744.23-P1P2
ABHD17B_+_74525862.23-P1P2	0.164831	0.351769	0.2583
ABHD17B_+_74526081.23-P1P2
ABHD17B_+_74526089.23-P1P2	0.148396	-0.196767	-0.0241853
ABHD17B_+_74526100.23-P1P2
ABHD17B_-_74525630.23-P1P2
ABHD17B_-_74525690.23-P1P2	-0.124967	-0.278371	-0.201669
ABHD17B_-_74525704.23-P1P2	-0.114547	-0.275908	-0.195228
ABHD17B_-_74526135.23-P1P2
ABHD17C_+_80987662.23-P1P2	-0.419577	-0.556137	-0.487857
ABHD17C_+_80987691.23-P1P2
ABHD17C_+_80987703.23-P1P2	-0.361858	-0.744324	-0.553091
ABHD17C_+_80987878.23-P1P2	0.521692	0.116397	0.319045
ABHD17C_+_80987887.23-P1P2	0.647653	-0.141099	0.253277
ABHD17C_+_80988086.23-P1P2
ABHD17C_+_80988162.23-P1P2
ABHD17C_-_80987718.23-P1P2
ABHD17C_-_80988060.23-P1P2
ABHD17C_-_80988126.23-P1P2
ABHD1_+_27346724.23-P1P2
ABHD1_+_27346727.23-P1P2
ABHD1_+_27347051.23-P1P2
ABHD1_+_27347075.23-P1P2	-0.159726	0.211424	0.0258489
ABHD1_+_27347086.23-P1P2	0.260558	0.673413	0.466985
ABHD1_+_27347095.23-P1P2	0.149006	0.147931	0.148468
ABHD1_+_27347132.23-P1P2	-0.511671	-0.124548	-0.318109
ABHD1_-_27346733.23-P1P2	0.123688	0.0670639	0.0953762
ABHD1_-_27346736.23-P1P2
ABHD1_-_27347069.23-P1P2
ABHD2_+_89631693.23-P1P2	0.358913	0.306195	0.332554
ABHD2_+_89632075.23-P1P2	-0.471153	-0.648149	-0.559651
ABHD2_+_89632196.23-P1P2
ABHD2_-_89631662.23-P1P2
ABHD2_-_89631738.23-P1P2	0.0147736	-0.0572315	-0.0212289
ABHD2_-_89631760.23-P1P2	0.0652954	0.712649	0.388972
ABHD2_-_89631921.23-P1P2
ABHD2_-_89631993.23-P1P2
ABHD2_-_89632047.23-P1P2
ABHD2_-_89632154.23-P1P2	0.241038	-0.0851831	0.0779275
ABHD3_+_19284354.23-P1P2	0.278289	0.896656	0.587472
ABHD3_+_19284534.23-P1P2	0.0418537	-0.213413	-0.0857798
ABHD3_+_19284717.23-P1P2	0.0489001	-0.0277173	0.0105914
ABHD3_+_19284728.23-P1P2	0.17496	-0.0245851	0.0751873
ABHD3_-_19284369.23-P1P2
ABHD3_-_19284492.23-P1P2
ABHD3_-_19284521.23-P1P2
ABHD3_-_19284683.23-P1P2
ABHD3_-_19284708.23-P1P2
ABHD3_-_19284770.23-P1P2	-0.223792	-0.663117	-0.443454
ABHD4_+_23067144.23-P1P2
ABHD4_+_23067433.23-P1P2
ABHD4_+_23067458.23-P1P2
ABHD4_+_23067515.23-P1P2	0.0183404	0.0278499	0.0230952
ABHD4_+_23067613.23-P1P2	0.437465	-0.236751	0.100357
ABHD4_-_23067199.23-P1P2	0.287899	0.364684	0.326292
ABHD4_-_23067580.23-P1P2
ABHD4_-_23067583.23-P1P2
ABHD4_-_23067625.23-P1P2	-0.498985	-0.0253351	-0.26216
ABHD4_-_23067680.23-P1P2	-0.0523197	-0.316017	-0.184169
ABHD5_+_43732395.23-P1P2	0.555425	-0.484464	0.0354801
ABHD5_+_43732435.23-P1P2
ABHD5_+_43732515.23-P1P2
ABHD5_+_43732521.23-P1P2	0.0498911	0.412174	0.231033
ABHD5_+_43732806.23-P1P2	0.351991	0.100548	0.22627
ABHD5_+_43732860.23-P1P2
ABHD5_-_43732422.23-P1P2	0.579037	0.395479	0.487258
ABHD5_-_43732446.23-P1P2
ABHD5_-_43732464.23-P1P2	-0.221181	0.187936	-0.0166224
ABHD5_-_43732886.23-P1P2
ABHD6_+_58223718.23-P1P2	-0.135945	0.200545	0.0322999
ABHD6_+_58223924.23-P1P2
ABHD6_+_58223966.23-P1P2	0.160156	-0.395491	-0.117668
ABHD6_+_58223976.23-P1P2
ABHD6_+_58223988.23-P1P2
ABHD6_-_58223553.23-P1P2	-0.544698	-0.0445091	-0.294603
ABHD6_-_58223594.23-P1P2	-0.00236479	-0.311024	-0.156694
ABHD6_-_58223751.23-P1P2
ABHD6_-_58223761.23-P1P2
ABHD6_-_58223914.23-P1P2	-0.375233	-0.0724565	-0.223845
ABHD8_+_17413753.23-P1P2	0.818857	0.200565	0.509711
ABHD8_+_17413810.23-P1P2
ABHD8_+_17413933.23-P1P2
ABHD8_+_17414242.23-P1P2
ABHD8_-_17413788.23-P1P2	-0.0829065	0.185402	0.0512476
ABHD8_-_17413792.23-P1P2
ABHD8_-_17413858.23-P1P2
ABHD8_-_17414169.23-P1P2	0.49605	0.0619459	0.278998
ABHD8_-_17414173.23-P1P2	0.0656967	0.184477	0.125087
ABHD8_-_17414201.23-P1P2	0.441977	0.595867	0.518922
ABI1_+_27149446.23-P1P2	-0.0349016	-0.084614	-0.0597578
ABI1_+_27149474.23-P1P2	-0.00172483	0.0632218	0.0307485
ABI1_+_27149511.23-P1P2
ABI1_+_27149704.23-P1P2
ABI1_+_27149800.23-P1P2	-0.188943	-0.177701	-0.183322
ABI1_+_27149865.23-P1P2
ABI1_-_27149345.23-P1P2
ABI1_-_27149590.23-P1P2
ABI1_-_27149837.23-P1P2	-0.387892	-0.572149	-0.480021
ABI1_-_27149855.23-P1P2	-0.247	-0.276659	-0.26183
ABI2_+_204193030.23-P1P2	-0.0382821	0.0769563	0.0193371
ABI2_+_204193039.23-P1P2
ABI2_+_204193043.23-P1P2
ABI2_+_204193079.23-P1P2	-0.245221	-0.149984	-0.197602
ABI2_+_204193085.23-P1P2
ABI2_+_204193116.23-P1P2
ABI2_+_204193458.23-P1P2	-0.312549	-0.551666	-0.432107
ABI2_-_204193048.23-P1P2
ABI2_-_204193058.23-P1P2	0.0267842	-0.156977	-0.0650963
ABI2_-_204193288.23-P1P2	-0.679999	-0.796451	-0.738225
ABI3BP_+_100711811.23-P1P2
ABI3BP_+_100712193.23-P1P2
ABI3BP_+_100712238.23-P1P2	0.0124886	-0.199625	-0.0935683
ABI3BP_+_100712278.23-P1P2
ABI3BP_+_100712307.23-P1P2	0.309294	0.474443	0.391869
ABI3BP_-_100712220.23-P1P2	0.445315	0.748847	0.597081
ABI3BP_-_100712267.23-P1P2	0.206842	0.00263641	0.104739
ABI3BP_-_100712283.23-P1P2
ABI3BP_-_100712320.23-P1P2	0.0232058	-0.0816452	-0.0292197
ABI3BP_-_100712323.23-P1P2
ABI3_+_47287730.23-P1P2
ABI3_+_47287798.23-P1P2	0.184436	-0.0769969	0.0537197
ABI3_+_47288056.23-P1P2
ABI3_+_47288122.23-P1P2	0.0537039	-0.252533	-0.0994144
ABI3_+_47288159.23-P1P2	0.170145	-0.446267	-0.138061
ABI3_+_47288453.23-P1P2
ABI3_+_47288474.23-P1P2
ABI3_+_47288486.23-P1P2
ABI3_+_47288524.23-P1P2	0.147464	0.337048	0.242256
ABI3_-_47288028.23-P1P2	-0.383325	0.0024754	-0.190425
ABL1_+_133589362.23-ENST00000372348.2
ABL1_+_133589617.23-ENST00000372348.2	-0.199172	-0.200484	-0.199828
ABL1_+_133589629.23-ENST00000372348.2	0.654311	0.308154	0.481232
ABL1_+_133589636.23-ENST00000372348.2	-0.0910799	-0.0939124	-0.0924961
ABL1_+_133589652.23-ENST00000372348.2
ABL1_-_133589216.23-ENST00000372348.2
ABL1_-_133589228.23-ENST00000372348.2	-0.0839497	-0.1745	-0.129225
ABL1_-_133589268.23-ENST00000372348.2	0.248473	0.125191	0.186832
ABL1_-_133589272.23-ENST00000372348.2
ABL1_-_133589804.23-ENST00000372348.2
ABL2_+_179111875.23-P1
ABL2_+_179111908.23-P1
ABL2_+_179112036.23-P1
ABL2_+_179112061.23-P1
ABL2_+_179112138.23-P1
ABL2_+_179112168.23-P1	-0.182217	-0.464476	-0.323347
ABL2_+_179112186.23-P1	0.0614725	0.707988	0.38473
ABL2_+_179198340.23-P2	0.135703	-0.122802	0.00645051
ABL2_+_179198398.23-P2	-0.00632898	0.0456212	0.0196461
ABL2_+_179198527.23-P2
ABL2_+_179198561.23-P2
ABL2_+_179198565.23-P2	-0.465882	-0.425632	-0.445757
ABL2_+_179198736.23-P2
ABL2_+_179198740.23-P2	-0.0313261	-0.102969	-0.0671476
ABL2_+_179198799.23-P2
ABL2_-_179112151.23-P1	-0.595869	-0.0537875	-0.324828
ABL2_-_179112154.23-P1	1.33376	0.922095	1.12793
ABL2_-_179112158.23-P1	-0.0780478	0.167263	0.0446075
ABL2_-_179198654.23-P2
ABL2_-_179198834.23-P2	-0.0483751	-0.119328	-0.0838518
ABLIM1_+_116417743.23-ENST00000277895.5	0.253717	0.176848	0.215283
ABLIM1_+_116417800.23-ENST00000277895.5
ABLIM1_+_116417821.23-ENST00000277895.5
ABLIM1_+_116417829.23-ENST00000277895.5	0.0554629	-0.169572	-0.0570543
ABLIM1_+_116417833.23-ENST00000277895.5
ABLIM1_+_116418018.23-ENST00000277895.5	-0.0316141	0.106068	0.0372268
ABLIM1_-_116417795.23-ENST00000277895.5	-0.210646	-0.0414336	-0.12604
ABLIM1_-_116417810.23-ENST00000277895.5	-0.0559131	-0.382685	-0.219299
ABLIM1_-_116417816.23-ENST00000277895.5
ABLIM1_-_116417819.23-ENST00000277895.5
ABLIM2_+_8160016.23-P1P2	-0.0666379	-0.0513444	-0.0589912
ABLIM2_+_8160086.23-P1P2
ABLIM2_+_8160141.23-P1P2	0.477099	-0.274211	0.101444
ABLIM2_+_8160204.23-P1P2	0.227627	-0.730663	-0.251518
ABLIM2_+_8160328.23-P1P2
ABLIM2_+_8160487.23-P1P2
ABLIM2_+_8160523.23-P1P2	0.0740552	-0.158586	-0.0422657
ABLIM2_-_8160138.23-P1P2	0.164282	-0.313403	-0.0745602
ABLIM2_-_8160157.23-P1P2
ABLIM2_-_8160471.23-P1P2
ABLIM3_+_148521081.23-P1P2
ABLIM3_+_148521102.23-P1P2	-0.265334	0.23811	-0.0136116
ABLIM3_+_148521122.23-P1P2
ABLIM3_+_148521137.23-P1P2
ABLIM3_+_148521279.23-P1P2
ABLIM3_+_148521297.23-P1P2
ABLIM3_+_148521451.23-P1P2	-0.297874	-0.0612168	-0.179546
ABLIM3_-_148521229.23-P1P2	-0.518137	-0.564143	-0.54114
ABLIM3_-_148521482.23-P1P2	-0.0298239	-0.0274146	-0.0286192
ABLIM3_-_148521503.23-P1P2	-0.221562	0.317528	0.047983
ABO_+_136130684.23-P2
ABO_+_136150190.23-P1	-0.261572	-0.505293	-0.383432
ABO_+_136150541.23-P1
ABO_+_136150587.23-P1
ABO_+_136150601.23-P1	-0.181258	-0.424267	-0.302763
ABO_-_136130683.23-P2
ABO_-_136130692.23-P2	0.175537	0.197206	0.186372
ABO_-_136130896.23-P2
ABO_-_136130899.23-P2
ABO_-_136130921.23-P2	0.43954	0.285764	0.362652
ABO_-_136130928.23-P2
ABO_-_136130955.23-P2	0.403794	0.441493	0.422643
ABO_-_136130959.23-P2	-0.280905	0.220499	-0.0302028
ABO_-_136130966.23-P2	0.268061	0.194504	0.231283
ABO_-_136150162.23-P1
ABO_-_136150207.23-P1
ABO_-_136150219.23-P1	0.0197084	0.180503	0.100106
ABO_-_136150446.23-P1
ABO_-_136150600.23-P1	-0.100299	-0.189299	-0.144799
ABO_-_136150606.23-P1	0.309683	0.243032	0.276358
ABRACL_+_139349873.23-P1P2
ABRACL_+_139349876.23-P1P2	0.25617	0.0134109	0.134791
ABRACL_+_139349879.23-P1P2	0.0506024	-0.0201555	0.0152235
ABRACL_+_139349931.23-P1P2	0.0502201	0.0644851	0.0573526
ABRACL_+_139350209.23-P1P2	-0.280098	-0.427205	-0.353652
ABRACL_+_139350231.23-P1P2
ABRACL_-_139350061.23-P1P2
ABRACL_-_139350119.23-P1P2	0.0528219	-0.536023	-0.241601
ABRACL_-_139350292.23-P1P2
ABRACL_-_139350417.23-P1P2
ABRA_+_107782019.23-P1P2	-0.0407976	0.463435	0.211319
ABRA_+_107782028.23-P1P2
ABRA_+_107782269.23-P1P2
ABRA_+_107782392.23-P1P2	0.0530483	-0.132588	-0.0397696
ABRA_+_107782399.23-P1P2	-0.0325348	0.123952	0.0457087
ABRA_+_107782407.23-P1P2
ABRA_+_107782422.23-P1P2	0.0579437	-0.0663155	-0.00418591
ABRA_-_107782347.23-P1P2
ABRA_-_107782350.23-P1P2	0.268145	-0.174401	0.0468722
ABRA_-_107782371.23-P1P2
ABR_+_1082842.23-P1P2	0.460634	0.135462	0.298048
ABR_+_1082862.23-P1P2	0.572318	0.575108	0.573713
ABR_+_1082896.23-P1P2
ABR_+_1083212.23-P1P2
ABR_+_1083246.23-P1P2
ABR_+_1083266.23-P1P2	0.223308	0.0260109	0.12466
ABR_-_1082914.23-P1P2
ABR_-_1083030.23-P1P2
ABR_-_1083256.23-P1P2	-0.260096	-0.427776	-0.343936
ABR_-_1083263.23-P1P2	0.0632431	-0.0606217	0.00131069
ABT1_+_26597184.23-P1P2	-0.188575	0.0638903	-0.0623425
ABT1_+_26597384.23-P1P2
ABT1_+_26597401.23-P1P2
ABT1_+_26597412.23-P1P2	-0.651862	-0.215052	-0.433457
ABT1_-_26597183.23-P1P2
ABT1_-_26597263.23-P1P2	-0.309712	-0.118763	-0.214238
ABT1_-_26597427.23-P1P2	-0.32811	-0.508294	-0.418202
ABT1_-_26597485.23-P1P2
ABT1_-_26597617.23-P1P2	0.204071	-0.0113036	0.0963835
ABT1_-_26597649.23-P1P2
ABTB1_+_127391808.23-P1P2	0.238147	0.13561	0.186878
ABTB1_+_127391828.23-P1P2	0.0363453	-0.221124	-0.0923893
ABTB1_+_127391831.23-P1P2	0.361266	0.0321364	0.196701
ABTB1_+_127391861.23-P1P2
ABTB1_+_127392211.23-P1P2
ABTB1_+_127392221.23-P1P2	0.155214	-0.0409856	0.057114
ABTB1_-_127391845.23-P1P2
ABTB1_-_127392172.23-P1P2
ABTB1_-_127392198.23-P1P2	0.198899	0.0572192	0.128059
ABTB1_-_127392210.23-P1P2
ABTB2_+_34379321.23-P1P2
ABTB2_+_34379353.23-P1P2
ABTB2_-_34379074.23-P1P2	-0.086995	0.038722	-0.0241365
ABTB2_-_34379083.23-P1P2
ABTB2_-_34379146.23-P1P2	-0.134897	-0.151163	-0.14303
ABTB2_-_34379166.23-P1P2
ABTB2_-_34379310.23-P1P2	0.0350144	0.261999	0.148507
ABTB2_-_34379384.23-P1P2
ABTB2_-_34379465.23-P1P2	-0.0661703	0.203197	0.0685133
ABTB2_-_34379521.23-P1P2	0.468138	0.266658	0.367398
ACAA1_+_38178110.23-P1P2
ACAA1_+_38178133.23-P1P2
ACAA1_+_38178488.23-P1P2	-0.338715	0.0761007	-0.131307
ACAA1_+_38178517.23-P1P2	-0.143582	-0.348556	-0.246069
ACAA1_+_38178570.23-P1P2	-0.273275	0.269726	-0.00177463
ACAA1_-_38178165.23-P1P2
ACAA1_-_38178168.23-P1P2	-0.265298	-0.279388	-0.272343
ACAA1_-_38178171.23-P1P2
ACAA1_-_38178499.23-P1P2
ACAA1_-_38178575.23-P1P2	0.173004	-0.000984055	0.0860101
ACAA2_+_47339402.23-P1P2
ACAA2_+_47339407.23-P1P2
ACAA2_+_47339850.23-P1P2	-0.171767	-0.0848064	-0.128287
ACAA2_-_47339441.23-P1P2
ACAA2_-_47339449.23-P1P2	0.128196	-0.0928035	0.0176963
ACAA2_-_47339655.23-P1P2
ACAA2_-_47339855.23-P1P2	0.450359	0.122316	0.286338
ACAA2_-_47339858.23-P1P2	0.0678206	-0.31731	-0.124745
ACAA2_-_47339876.23-P1P2	0.0948829	0.159427	0.127155
ACAA2_-_47339894.23-P1P2
ACACA_+_35715534.23-P1P2	-0.650335	0.100976	-0.274679
ACACA_+_35715655.23-P1P2	0.467538	0.273938	0.370738
ACACA_+_35715673.23-P1P2
ACACA_+_35715687.23-P1P2
ACACA_-_35715615.23-P1P2
ACACA_-_35715847.23-P1P2	-0.16288	-0.316505	-0.239693
ACACA_-_35715962.23-P1P2
ACACA_-_35715992.23-P1P2	-0.0765126	-0.0429996	-0.0597561
ACACA_-_35716002.23-P1P2	-0.245494	-0.0682147	-0.156854
ACACA_-_35716041.23-P1P2
ACACB_+_109569160.23-P1	-0.516447	-0.40012	-0.458284
ACACB_+_109569170.23-P1	0.180858	-0.0679411	0.0564585
ACACB_+_109569423.23-P1
ACACB_+_109569572.23-P1
ACACB_+_109592523.23-P2
ACACB_+_109592546.23-P2
ACACB_+_109592574.23-P2	-0.049648	-0.0611308	-0.0553894
ACACB_+_109592577.23-P2
ACACB_+_109592655.23-P2	-0.538878	-0.257224	-0.398051
ACACB_+_109592908.23-P2	0.473629	0.619713	0.546671
ACACB_-_109569178.23-P1	-0.247775	0.624626	0.188425
ACACB_-_109569213.23-P1
ACACB_-_109569231.23-P1	-0.202599	0.247627	0.0225142
ACACB_-_109569253.23-P1
ACACB_-_109569626.23-P1
ACACB_-_109569639.23-P1	-0.374632	-0.0492066	-0.211919
ACACB_-_109592496.23-P2	-0.219476	-0.0883969	-0.153937
ACACB_-_109592519.23-P2	-0.159654	0.201755	0.0210503
ACACB_-_109592529.23-P2
ACACB_-_109592941.23-P2
ACAD10_+_112123853.23-P1P2
ACAD10_+_112123992.23-P1P2
ACAD10_+_112124115.23-P1P2	0.511881	0.161078	0.336479
ACAD10_-_112123838.23-P1P2
ACAD10_-_112123885.23-P1P2
ACAD10_-_112123894.23-P1P2	0.442693	0.22447	0.333581
ACAD10_-_112123907.23-P1P2	0.514494	0.49478	0.504637
ACAD10_-_112123925.23-P1P2	-0.165416	-0.118147	-0.141781
ACAD10_-_112124129.23-P1P2
ACAD10_-_112124210.23-P1P2	-0.210006	-0.296513	-0.253259
ACAD11_+_132378245.23-P1P2
ACAD11_+_132378251.23-P1P2
ACAD11_+_132378312.23-P1P2	-0.0443319	-0.306867	-0.1756
ACAD11_+_132378627.23-P1P2
ACAD11_+_132379379.23-P1P2	-1.25095	-0.287651	-0.769299
ACAD11_-_132378357.23-P1P2
ACAD11_-_132378588.23-P1P2
ACAD11_-_132378623.23-P1P2	0.281709	0.225194	0.253451
ACAD11_-_132378633.23-P1P2	-0.165887	-0.234233	-0.20006
ACAD11_-_132379444.23-P1P2	0.0668129	-0.808713	-0.37095
ACAD8_+_134123511.23-P1P2	0.136817	-0.0731223	0.0318472
ACAD8_+_134123936.23-P1P2
ACAD8_-_134123445.23-P1P2
ACAD8_-_134123448.23-P1P2	0.385313	0.316115	0.350714
ACAD8_-_134123455.23-P1P2	-0.0196878	0.239063	0.109688
ACAD8_-_134123480.23-P1P2
ACAD8_-_134123488.23-P1P2
ACAD8_-_134123502.23-P1P2	0.124396	0.0594744	0.0919354
ACAD8_-_134123507.23-P1P2	0.0222684	0.0192433	0.0207559
ACAD8_-_134123648.23-P1P2
ACAD9_+_128598584.23-P1P2
ACAD9_+_128598604.23-P1P2	0.173892	0.0595388	0.116715
ACAD9_+_128598694.23-P1P2
ACAD9_+_128598781.23-P1P2
ACAD9_-_128598499.23-P1P2	-0.16061	-0.351503	-0.256057
ACAD9_-_128598508.23-P1P2	-0.251838	0.141165	-0.0553364
ACAD9_-_128598528.23-P1P2	-0.207549	-0.101571	-0.15456
ACAD9_-_128598541.23-P1P2	0.307169	0.204991	0.25608
ACAD9_-_128598801.23-P1P2
ACAD9_-_128598823.23-P1P2
ACADL_+_211089708.23-P1P2
ACADL_+_211089722.23-P1P2	0.0269391	0.151683	0.0893109
ACADL_+_211090089.23-P1P2
ACADL_-_211089616.23-P1P2
ACADL_-_211089695.23-P1P2	-0.156171	-0.061378	-0.108775
ACADL_-_211090002.23-P1P2
ACADL_-_211090030.23-P1P2	0.151659	0.0914604	0.12156
ACADL_-_211090048.23-P1P2	-0.092636	-0.0454564	-0.0690462
ACADL_-_211090061.23-P1P2
ACADL_-_211090095.23-P1P2	0.441296	0.106413	0.273855
ACADM_+_76190107.23-P1P2	0.218338	-0.0808211	0.0687585
ACADM_+_76190432.23-P1P2	-0.401907	0.0381418	-0.181883
ACADM_+_76190695.23-P1P2	0.0398232	-0.0621594	-0.0111681
ACADM_+_76190716.23-P1P2
ACADM_+_76190816.23-P1P2
ACADM_-_76190463.23-P1P2
ACADM_-_76190475.23-P1P2	0.0442024	-0.136346	-0.0460716
ACADM_-_76190620.23-P1P2
ACADM_-_76190633.23-P1P2	-0.263066	0.293321	0.0151277
ACADM_-_76190671.23-P1P2
ACADSB_+_124768533.23-P1P2
ACADSB_+_124768710.23-P1P2
ACADSB_+_124768874.23-P1P2	0.204602	0.20591	0.205256
ACADSB_+_124768891.23-P1P2	0.0129202	0.60662	0.30977
ACADSB_+_124768894.23-P1P2
ACADSB_+_124768941.23-P1P2	0.516449	-0.651515	-0.0675329
ACADSB_+_124768944.23-P1P2	-0.0383467	-0.148247	-0.0932969
ACADSB_+_124768952.23-P1P2
ACADSB_-_124768497.23-P1P2
ACADSB_-_124768552.23-P1P2	-0.0258525	0.0687305	0.021439
ACADS_+_121163619.23-P1P2
ACADS_+_121163685.23-P1P2	-0.171875	-0.173412	-0.172643
ACADS_+_121163695.23-P1P2
ACADS_+_121163865.23-P1P2
ACADS_+_121164027.23-P1P2
ACADS_+_121164090.23-P1P2	-0.204205	0.243494	0.0196441
ACADS_-_121163653.23-P1P2	-0.137619	0.185534	0.0239575
ACADS_-_121163657.23-P1P2	0.349073	0.377608	0.363341
ACADS_-_121163671.23-P1P2	-0.177752	-0.0386363	-0.108194
ACADS_-_121163758.23-P1P2
ACADVL_+_7123231.23-P1P2
ACADVL_+_7123718.23-P1P2
ACADVL_-_7123221.23-P1P2	0.540627	0.243803	0.392215
ACADVL_-_7123242.23-P1P2
ACADVL_-_7123283.23-P1P2	0.191452	0.12633	0.158891
ACADVL_-_7123300.23-P1P2
ACADVL_-_7123392.23-P1P2
ACADVL_-_7123639.23-P1P2	-0.108642	0.320817	0.106087
ACADVL_-_7123665.23-P1P2	-0.590524	-0.532934	-0.561729
ACADVL_-_7123677.23-P1P2	-0.129028	0.514046	0.192509
ACAN_+_89346671.23-P1P2
ACAN_+_89347050.23-P1P2
ACAN_+_89347054.23-P1P2
ACAN_+_89347058.23-P1P2
ACAN_+_89347139.23-P1P2	0.398126	0.949099	0.673613
ACAN_+_89347148.23-P1P2	0.249555	-0.6491	-0.199772
ACAN_+_89347151.23-P1P2	-0.211911	-0.520201	-0.366056
ACAN_-_89346701.23-P1P2	0.466124	-0.113618	0.176253
ACAN_-_89346738.23-P1P2
ACAN_-_89347101.23-P1P2	-0.0171788	0.0203084	0.0015648
ACAP1_+_7239854.23-P1P2	-0.770074	-0.0455629	-0.407818
ACAP1_+_7239897.23-P1P2
ACAP1_+_7239925.23-P1P2
ACAP1_+_7239956.23-P1P2	-0.00950541	-0.249159	-0.129332
ACAP1_+_7240302.23-P1P2
ACAP1_+_7240320.23-P1P2	-1.01643	-0.351426	-0.683928
ACAP1_-_7239866.23-P1P2	-0.118186	-0.494505	-0.306346
ACAP1_-_7240198.23-P1P2
ACAP1_-_7240242.23-P1P2	-0.600574	-0.626271	-0.613422
ACAP1_-_7240264.23-P1P2
ACAP2_+_195163325.23-P1P2
ACAP2_+_195163701.23-P1P2
ACAP2_+_195163707.23-P1P2	-0.363473	-0.0588966	-0.211185
ACAP2_-_195163292.23-P1P2
ACAP2_-_195163352.23-P1P2	0.0314096	0.0443951	0.0379024
ACAP2_-_195163362.23-P1P2	0.495289	-0.275343	0.109973
ACAP2_-_195163382.23-P1P2
ACAP2_-_195163395.23-P1P2	-0.428285	-0.00633955	-0.217312
ACAP2_-_195163655.23-P1P2	-0.0710516	-0.0868787	-0.0789651
ACAP2_-_195163749.23-P1P2
ACAP3_+_1242907.23-P1P2
ACAP3_+_1243258.23-P1P2	0.0420378	0.230533	0.136285
ACAP3_+_1243301.23-P1P2
ACAP3_+_1243337.23-P1P2	0.0672586	-0.18186	-0.0573006
ACAP3_-_1242824.23-P1P2
ACAP3_-_1242913.23-P1P2
ACAP3_-_1243095.23-P1P2	0.263534	0.114902	0.189218
ACAP3_-_1243221.23-P1P2	-0.127295	0.280655	0.07668
ACAP3_-_1243228.23-P1P2
ACAP3_-_1243235.23-P1P2	0.173343	-0.0241651	0.0745887
ACAT1_+_107992288.23-P1P2	1.4551	0.214232	0.834667
ACAT1_+_107992310.23-P1P2	-0.359905	-0.447556	-0.403731
ACAT1_+_107992321.23-P1P2	0.0706842	0.33252	0.201602
ACAT1_+_107992690.23-P1P2
ACAT1_+_107992693.23-P1P2
ACAT1_-_107992307.23-P1P2
ACAT1_-_107992336.23-P1P2
ACAT1_-_107992364.23-P1P2	0.279575	0.312834	0.296204
ACAT1_-_107992702.23-P1P2
ACAT1_-_107992733.23-P1P2	-0.200768	-0.456173	-0.328471
ACAT2_+_160183137.23-P1P2
ACAT2_+_160183421.23-P1P2
ACAT2_+_160183436.23-P1P2	0.149006	0.850131	0.499568
ACAT2_+_160183505.23-P1P2	0.105561	-0.321142	-0.10779
ACAT2_-_160183042.23-P1P2
ACAT2_-_160183054.23-P1P2	-0.135206	-0.329058	-0.232132
ACAT2_-_160183095.23-P1P2	-0.144216	-0.0428707	-0.0935435
ACAT2_-_160183174.23-P1P2	0.0342183	-0.047503	-0.00664237
ACAT2_-_160183545.23-P1P2
ACAT2_-_160183588.23-P1P2
ACBD3_+_226374329.23-P1P2	-0.229953	0.400662	0.0853545
ACBD3_+_226374366.23-P1P2	0.144338	0.0113656	0.0778516
ACBD3_-_226373901.23-P1P2
ACBD3_-_226373955.23-P1P2
ACBD3_-_226373992.23-P1P2	-0.152256	-0.271971	-0.212113
ACBD3_-_226373998.23-P1P2
ACBD3_-_226374023.23-P1P2
ACBD3_-_226374064.23-P1P2
ACBD3_-_226374403.23-P1P2	-0.306673	-0.0316879	-0.169181
ACBD3_-_226374411.23-P1P2	-0.068323	0.0452796	-0.0115217
ACBD4_+_43210021.23-P2	0.281493	0.390869	0.336181
ACBD4_+_43210042.23-P2	-0.306355	0.293608	-0.00637347
ACBD4_+_43210060.23-P2
ACBD4_+_43210408.23-P2	0.420403	0.108879	0.264641
ACBD4_+_43210421.23-P2
ACBD4_+_43213044.23-P1
ACBD4_+_43213087.23-P1	-0.066498	-0.348779	-0.207639
ACBD4_+_43213412.23-P1	-0.857537	-1.81352	-1.33553
ACBD4_-_43210055.23-P2	-0.150126	0.128251	-0.0109373
ACBD4_-_43210342.23-P2
ACBD4_-_43210377.23-P2
ACBD4_-_43210416.23-P2
ACBD4_-_43210458.23-P2
ACBD4_-_43213050.23-P1	0.0894449	-0.741012	-0.325784
ACBD4_-_43213072.23-P1	-0.467762	-0.597441	-0.532602
ACBD4_-_43213075.23-P1	0.0698043	0.396795	0.2333
ACBD4_-_43213105.23-P1
ACBD4_-_43213242.23-P1
ACBD4_-_43213460.23-P1
ACBD4_-_43213499.23-P1
ACBD5_+_27529127.23-P1P2
ACBD5_+_27529290.23-P1P2
ACBD5_+_27529332.23-P1P2	0.272072	0.0821077	0.17709
ACBD5_+_27529682.23-P1P2	-0.0252642	0.25309	0.113913
ACBD5_+_27529701.23-P1P2	0.0976967	0.384459	0.241078
ACBD5_+_27529710.23-P1P2	-0.00453916	-0.262888	-0.133713
ACBD5_+_27529713.23-P1P2
ACBD5_-_27529363.23-P1P2
ACBD5_-_27529679.23-P1P2	0.364723	0.228614	0.296669
ACBD5_-_27529780.23-P1P2
ACBD6_+_180471319.23-P1P2	-0.136235	-0.0846291	-0.110432
ACBD6_+_180471324.23-P1P2
ACBD6_+_180471354.23-P1P2	-0.214859	-0.124026	-0.169442
ACBD6_+_180471478.23-P1P2
ACBD6_+_180471539.23-P1P2
ACBD6_+_180471617.23-P1P2	0.134475	0.0549286	0.0947018
ACBD6_-_180471311.23-P1P2
ACBD6_-_180471491.23-P1P2
ACBD6_-_180471532.23-P1P2	0.220881	-0.0479897	0.0864456
ACBD6_-_180471707.23-P1P2	-0.201896	-0.242153	-0.222024
ACBD7_+_15130458.23-P1P2
ACBD7_+_15130520.23-P1P2	-0.0262313	3.0628e-05	-0.0131003
ACBD7_+_15130765.23-P1P2
ACBD7_+_15130776.23-P1P2	-0.222386	-0.2153	-0.218843
ACBD7_-_15130379.23-P1P2	-0.0790661	0.0689996	-0.00503325
ACBD7_-_15130397.23-P1P2	0.150699	0.2292	0.18995
ACBD7_-_15130438.23-P1P2	-0.414198	-0.199516	-0.306857
ACBD7_-_15130555.23-P1P2
ACBD7_-_15130579.23-P1P2
ACBD7_-_15130633.23-P1P2
ACCSL_+_44069556.23-ENST00000378832.1
ACCSL_+_44069616.23-ENST00000378832.1	-0.147508	-0.100697	-0.124102
ACCSL_+_44069971.23-ENST00000378832.1	0.166372	0.397882	0.282127
ACCSL_+_44069981.23-ENST00000378832.1	0.627161	-0.0548109	0.286175
ACCSL_+_44069992.23-ENST00000378832.1
ACCSL_-_44069582.23-ENST00000378832.1	0.568894	-0.199398	0.184748
ACCSL_-_44069740.23-ENST00000378832.1
ACCSL_-_44069759.23-ENST00000378832.1
ACCSL_-_44069772.23-ENST00000378832.1
ACCSL_-_44069930.23-ENST00000378832.1
ACCS_+_44087946.23-P1P2	-0.19941	0.520517	0.160554
ACCS_+_44088025.23-P1P2
ACCS_+_44088028.23-P1P2	-0.163181	0.283378	0.0600987
ACCS_+_44088070.23-P1P2
ACCS_+_44088091.23-P1P2	-0.265368	-0.000266625	-0.132817
ACCS_+_44088215.23-P1P2	-0.136856	0.187264	0.0252039
ACCS_+_44088290.23-P1P2
ACCS_-_44088081.23-P1P2
ACCS_-_44088090.23-P1P2	0.135636	-0.29679	-0.0805773
ACCS_-_44088106.23-P1P2
ACD_+_67693727.23-P1P2
ACD_+_67693748.23-P1P2	-0.227849	-0.301632	-0.26474
ACD_+_67694105.23-P1P2
ACD_+_67694124.23-P1P2	-0.236682	-0.492698	-0.36469
ACD_-_67693904.23-P1P2	-0.071203	0.131216	0.0300067
ACD_-_67693954.23-P1P2
ACD_-_67693957.23-P1P2	0.33286	0.341896	0.337378
ACD_-_67694092.23-P1P2
ACD_-_67694143.23-P1P2	-0.616851	-0.389366	-0.503108
ACD_-_67694152.23-P1P2
ACE2_+_15618824.23-P1P2
ACE2_+_15618847.23-P1P2
ACE2_+_15619016.23-P1P2	0.472287	0.0661335	0.26921
ACE2_+_15619047.23-P1P2
ACE2_+_15619087.23-P1P2	-0.422852	-0.246254	-0.334553
ACE2_-_15618591.23-P1P2
ACE2_-_15618594.23-P1P2	-0.505279	-0.132318	-0.318799
ACE2_-_15618975.23-P1P2	0.402195	-0.486678	-0.0422417
ACE2_-_15618978.23-P1P2
ACE2_-_15619013.23-P1P2	-0.0973496	0.07824	-0.00955477
ACER1_+_6333110.23-P1P2	-0.00938412	0.0390334	0.0148246
ACER1_+_6333137.23-P1P2	0.13402	0.142409	0.138215
ACER1_+_6333164.23-P1P2	-0.0590874	-0.127843	-0.0934652
ACER1_+_6333525.23-P1P2
ACER1_-_6333127.23-P1P2
ACER1_-_6333176.23-P1P2
ACER1_-_6333413.23-P1P2
ACER1_-_6333545.23-P1P2	-0.501257	-0.501188	-0.501223
ACER1_-_6333558.23-P1P2	0.528106	0.225283	0.376694
ACER1_-_6333623.23-P1P2
ACER2_+_19409007.23-P1P2	-0.244266	0.0174681	-0.113399
ACER2_+_19409248.23-P1P2	0.309215	0.0605742	0.184895
ACER2_+_19409371.23-P1P2
ACER2_+_19409376.23-P1P2	0.139039	0.0444106	0.0917249
ACER2_+_19409383.23-P1P2	-0.363244	0.102844	-0.1302
ACER2_+_19409433.23-P1P2
ACER2_+_19409493.23-P1P2
ACER2_-_19409274.23-P1P2
ACER2_-_19409294.23-P1P2
ACER2_-_19409474.23-P1P2	-0.29261	0.152765	-0.0699223
ACER3_+_76571969.23-P1P2	-0.385269	-0.0529846	-0.219127
ACER3_+_76572444.23-P1P2
ACER3_-_76571770.23-P1P2
ACER3_-_76571978.23-P1P2	0.137732	0.010904	0.0743182
ACER3_-_76572000.23-P1P2	0.213866	0.188969	0.201418
ACER3_-_76572003.23-P1P2	-0.439305	0.0129489	-0.213178
ACER3_-_76572006.23-P1P2
ACER3_-_76572045.23-P1P2
ACER3_-_76572313.23-P1P2
ACER3_-_76572404.23-P1P2	0.0623039	0.299824	0.181064
ACE_+_61554448.23-P1	-0.214656	0.0840758	-0.0652899
ACE_+_61554534.23-P1
ACE_+_61554651.23-P1
ACE_+_61554816.23-P1
ACE_+_61554829.23-P1	-0.332289	0.183883	-0.074203
ACE_+_61562226.23-P2
ACE_+_61562272.23-P2	0.0858307	-0.0848385	0.000496125
ACE_+_61562293.23-P2	-0.00586348	-0.0374022	-0.0216328
ACE_+_61562404.23-P2
ACE_+_61562589.23-P2
ACE_-_61554428.23-P1	0.00753367	0.180494	0.0940138
ACE_-_61554458.23-P1	-0.264936	0.295155	0.0151096
ACE_-_61554461.23-P1	-0.222714	0.0291845	-0.0967645
ACE_-_61554901.23-P1
ACE_-_61554915.23-P1
ACE_-_61562238.23-P2	-0.208272	-0.347733	-0.278002
ACE_-_61562443.23-P2	0.356931	-0.167899	0.0945161
ACE_-_61562505.23-P2
ACE_-_61562601.23-P2
ACE_-_61562661.23-P2	-0.0808134	0.0356507	-0.0225814
ACHE_+_100493137.23-P1
ACHE_+_100493329.23-P1
ACHE_+_100493456.23-P1	0.130775	0.000964794	0.0658698
ACHE_+_100493473.23-P1	-0.231727	-0.475411	-0.353569
ACHE_+_100494559.23-P2	0.155926	-0.34755	-0.0958122
ACHE_+_100494570.23-P2	-0.0541507	-0.00221148	-0.0281811
ACHE_+_100494596.23-P2
ACHE_-_100493040.23-P1
ACHE_-_100493104.23-P1
ACHE_-_100493122.23-P1	-0.699339	-0.953295	-0.826317
ACHE_-_100493407.23-P1
ACHE_-_100493427.23-P1	-0.332775	0.078332	-0.127221
ACHE_-_100493486.23-P1	0.130836	-0.205671	-0.0374173
ACHE_-_100494233.23-P2	-0.128792	0.0384139	-0.0451889
ACHE_-_100494236.23-P2	-0.209295	-0.294084	-0.251689
ACHE_-_100494326.23-P2
ACHE_-_100494356.23-P2
ACHE_-_100494415.23-P2
ACHE_-_100494526.23-P2
ACHE_-_100494578.23-P2	-0.376799	-0.0466868	-0.211743
ACIN1_+_23540370.23-P2
ACIN1_+_23540783.23-P2
ACIN1_+_23563821.23-P1
ACIN1_+_23563962.23-P1	-0.110674	0.0500902	-0.0302921
ACIN1_+_23564097.23-P1	-0.22174	-0.183234	-0.202487
ACIN1_+_23564314.23-P1	0.226886	0.363722	0.295304
ACIN1_+_23564345.23-P1
ACIN1_-_23540292.23-P2	0.076783	0.337474	0.207129
ACIN1_-_23540315.23-P2
ACIN1_-_23540722.23-P2	0.0970318	0.356913	0.226973
ACIN1_-_23540725.23-P2
ACIN1_-_23540730.23-P2	-0.275538	-0.397044	-0.336291
ACIN1_-_23540744.23-P2	0.278055	0.0487061	0.163381
ACIN1_-_23540756.23-P2	-0.140286	-0.166939	-0.153613
ACIN1_-_23540802.23-P2
ACIN1_-_23563847.23-P1	-0.347586	-0.247358	-0.297472
ACIN1_-_23563913.23-P1	-0.177442	-0.266469	-0.221955
ACIN1_-_23564062.23-P1	-0.262898	0.375156	0.0561289
ACIN1_-_23564262.23-P1	-0.0853477	0.0880206	0.00133643
ACIN1_-_23564284.23-P1	0.593485	0.347112	0.470299
ACKR2_+_42850956.23-P1P2	-0.195004	0.372378	0.088687
ACKR2_-_42850976.23-P1P2	0.25571	0.443338	0.349524
ACKR2_-_42850987.23-P1P2
ACKR2_-_42850992.23-P1P2	0.228607	0.256692	0.242649
ACKR2_-_42851020.23-P1P2	0.121305	-0.104041	0.00863169
ACKR2_-_42851024.23-P1P2
ACKR2_-_42851391.23-P1P2
ACKR2_-_42851412.23-P1P2
ACKR2_-_42851475.23-P1P2
ACKR2_-_42851479.23-P1P2	0.145339	-0.0686761	0.0383314
ACKR3_+_237476442.23-P2
ACKR3_+_237476473.23-P2	0.249826	0.318774	0.2843
ACKR3_+_237476736.23-P2
ACKR3_+_237476822.23-P2	-0.709411	0.00202587	-0.353693
ACKR3_+_237476887.23-P2
ACKR3_+_237478500.23-P1	-0.01474	0.0481932	0.0167266
ACKR3_+_237478916.23-P1	0.0978226	-0.4751	-0.188639
ACKR3_+_237478950.23-P1	-0.103876	0.191198	0.0436609
ACKR3_-_237476457.23-P2
ACKR3_-_237476493.23-P2	0.0309451	-0.0222217	0.00436169
ACKR3_-_237476505.23-P2	-0.228901	-0.105662	-0.167281
ACKR3_-_237476881.23-P2
ACKR3_-_237476900.23-P2	-0.103253	0.0287253	-0.0372639
ACKR3_-_237478572.23-P1
ACKR3_-_237478578.23-P1	0.0552097	0.183123	0.119166
ACKR3_-_237478586.23-P1
ACKR3_-_237478610.23-P1	0.185257	-0.315429	-0.0650861
ACKR3_-_237478615.23-P1
ACKR3_-_237478884.23-P1
ACKR3_-_237478929.23-P1
ACKR4_+_132316216.23-P1P2
ACKR4_+_132316328.23-P1P2
ACKR4_+_132316377.23-P1P2	-0.26693	0.443134	0.0881018
ACKR4_+_132316545.23-P1P2
ACKR4_-_132316111.23-P1P2	-0.356945	0.0147136	-0.171116
ACKR4_-_132316167.23-P1P2	0.41279	0.349887	0.381339
ACKR4_-_132316171.23-P1P2
ACKR4_-_132316248.23-P1P2
ACKR4_-_132316406.23-P1P2
ACKR4_-_132316525.23-P1P2	-0.200344	0.162046	-0.0191493
ACLY_+_40074710.23-P1P2
ACLY_+_40074807.23-P1P2	-0.109665	-0.0384459	-0.0740552
ACLY_+_40075121.23-P1P2	-0.0719642	-0.213508	-0.142736
ACLY_-_40074750.23-P1P2
ACLY_-_40074817.23-P1P2	-0.211446	0.0700661	-0.0706897
ACLY_-_40075090.23-P1P2	0.0215097	-0.708297	-0.343394
ACLY_-_40075168.23-P1P2
ACLY_-_40075192.23-P1P2
ACLY_-_40075221.23-P1P2
ACLY_-_40075227.23-P1P2	-0.722164	-1.16503	-0.943597
ACMSD_+_135596183.23-P1P2	0.0486678	-0.160279	-0.0558056
ACMSD_+_135596266.23-P1P2
ACMSD_-_135596118.23-P1P2
ACMSD_-_135596123.23-P1P2	-0.107402	0.0373965	-0.0350028
ACMSD_-_135596149.23-P1P2
ACMSD_-_135596200.23-P1P2	-0.362741	-0.0741595	-0.21845
ACMSD_-_135596315.23-P1P2
ACMSD_-_135596354.23-P1P2	0.29745	0.158211	0.22783
ACMSD_-_135596438.23-P1P2	-0.0489747	0.176314	0.0636694
ACMSD_-_135596683.23-P1P2
ACN9_+_96747038.23-P1P2
ACN9_+_96747061.23-P1P2
ACN9_+_96747104.23-P1P2	-0.229247	0.0359379	-0.0966545
ACN9_+_96747221.23-P1P2
ACN9_+_96747240.23-P1P2	-0.338626	-0.162618	-0.250622
ACN9_+_96747363.23-P1P2	-0.373108	-0.356635	-0.364871
ACN9_-_96747019.23-P1P2
ACN9_-_96747046.23-P1P2	-0.369814	0.0752421	-0.147286
ACN9_-_96747065.23-P1P2	0.321471	-0.261837	0.0298173
ACN9_-_96747455.23-P1P2
ACO1_+_32384680.23-P1P2	0.348571	0.311494	0.330033
ACO1_+_32384714.23-P1P2
ACO1_+_32385057.23-P1P2	0.182116	0.0431239	0.11262
ACO1_-_32384671.23-P1P2
ACO1_-_32384696.23-P1P2
ACO1_-_32384733.23-P1P2	-0.345707	-0.377374	-0.361541
ACO1_-_32384889.23-P1P2
ACO1_-_32385047.23-P1P2	-0.33944	-0.124093	-0.231766
ACO1_-_32385064.23-P1P2	-0.312347	-0.264928	-0.288637
ACO1_-_32385115.23-P1P2
ACO2_+_41865203.23-P1P2	-0.159411	-0.65702	-0.408215
ACO2_+_41865228.23-P1P2	0.00551451	-0.433074	-0.21378
ACO2_+_41865231.23-P1P2
ACO2_+_41865345.23-P1P2	0.263873	0.221471	0.242672
ACO2_+_41865484.23-P1P2
ACO2_+_41865560.23-P1P2
ACO2_-_41865209.23-P1P2	0.0738648	0.228658	0.151261
ACO2_-_41865357.23-P1P2
ACO2_-_41865534.23-P1P2	-0.200198	-0.066707	-0.133452
ACO2_-_41865573.23-P1P2
ACOT11_+_55007947.23-P2	0.274696	0.0508569	0.162776
ACOT11_+_55007958.23-P2
ACOT11_+_55007963.23-P2	-0.282448	-0.305899	-0.294174
ACOT11_+_55008024.23-P2
ACOT11_+_55008184.23-P2
ACOT11_+_55008406.23-P2	-0.286341	0.1422	-0.0720704
ACOT11_+_55013888.23-P1	0.109121	0.0252759	0.0671983
ACOT11_+_55013964.23-P1	0.191554	0.448484	0.320019
ACOT11_+_55013970.23-P1	0.395893	0.262032	0.328962
ACOT11_+_55014110.23-P1
ACOT11_-_55008004.23-P2	-0.256245	0.408735	0.0762453
ACOT11_-_55008353.23-P2
ACOT11_-_55008376.23-P2	-0.0998321	-0.339613	-0.219722
ACOT11_-_55008399.23-P2
ACOT11_-_55013905.23-P1
ACOT11_-_55013950.23-P1	0.293627	0.0888858	0.191257
ACOT11_-_55014024.23-P1
ACOT11_-_55014173.23-P1
ACOT11_-_55014234.23-P1	-0.434985	-0.00867151	-0.221828
ACOT11_-_55014292.23-P1
ACOT12_+_80689507.23-P1P2
ACOT12_+_80689555.23-P1P2
ACOT12_+_80689628.23-P1P2	0.146808	-0.215393	-0.0342922
ACOT12_+_80689672.23-P1P2	-0.200509	0.0826055	-0.0589515
ACOT12_+_80689920.23-P1P2
ACOT12_+_80689929.23-P1P2	1.16746	0.81756	0.992511
ACOT12_+_80689961.23-P1P2
ACOT12_-_80689574.23-P1P2	0.423628	-0.191322	0.116153
ACOT12_-_80689897.23-P1P2	-0.172895	-0.0188433	-0.0958694
ACOT12_-_80689916.23-P1P2
ACOT13_+_24667341.23-P1P2	-0.168763	-0.141099	-0.154931
ACOT13_+_24667625.23-P1P2
ACOT13_-_24667290.23-P1P2
ACOT13_-_24667329.23-P1P2	0.104317	0.0732924	0.0888047
ACOT13_-_24667371.23-P1P2	-0.0852761	-0.0623871	-0.0738316
ACOT13_-_24667374.23-P1P2
ACOT13_-_24667386.23-P1P2	-0.368093	-0.186577	-0.277335
ACOT13_-_24667473.23-P1P2	0.234858	0.533263	0.38406
ACOT13_-_24667530.23-P1P2
ACOT13_-_24667815.23-P1P2
ACOT1_+_74003818.23-P1P2	-0.078953	-0.153866	-0.11641
ACOT1_+_74003838.23-P1P2
ACOT1_+_74003843.23-P1P2	-0.078039	-0.148823	-0.113431
ACOT1_+_74004100.23-P1P2	0.0115661	-0.0955707	-0.0420023
ACOT1_-_74004062.23-P1P2	-0.0375919	0.257567	0.109988
ACOT1_-_74004076.23-P1P2	-0.00524851	0.460291	0.227521
ACOT1_-_74004103.23-P1P2
ACOT1_-_74004113.23-P1P2
ACOT1_-_74004496.23-P1P2
ACOT1_-_74004524.23-P1P2
ACOT2_+_74035740.23-P1P2	0.225432	0.532103	0.378768
ACOT2_+_74035970.23-P1P2	-0.457071	-0.77125	-0.614161
ACOT2_+_74036024.23-P1P2	-0.601951	-0.146513	-0.374232
ACOT2_+_74036035.23-P1P2
ACOT2_+_74036054.23-P1P2
ACOT2_-_74036039.23-P1P2
ACOT2_-_74036051.23-P1P2	0.347462	0.231218	0.28934
ACOT2_-_74036080.23-P1P2
ACOT2_-_74036118.23-P1P2
ACOT2_-_74036501.23-P1P2	-0.0511486	-0.181693	-0.116421
ACOT4_+_74058581.23-P1P2
ACOT4_+_74058635.23-P1P2	-0.0406469	-0.284253	-0.16245
ACOT4_+_74058647.23-P1P2	0.0238355	0.149259	0.0865472
ACOT4_+_74058687.23-P1P2
ACOT4_+_74058910.23-P1P2	-0.174082	0.0152299	-0.079426
ACOT4_+_74058918.23-P1P2	-0.248305	-0.151441	-0.199873
ACOT4_+_74059053.23-P1P2
ACOT4_+_74059070.23-P1P2
ACOT4_-_74059158.23-P1P2
ACOT4_-_74059268.23-P1P2	-0.038364	0.121935	0.0417856
ACOT6_+_74077704.23-P1P2	0.353625	0.215667	0.284646
ACOT6_+_74077926.23-P1P2	0.0713267	0.22006	0.145693
ACOT6_+_74078053.23-P1P2	-0.282416	-0.465174	-0.373795
ACOT6_+_74078097.23-P1P2
ACOT6_+_74078110.23-P1P2
ACOT6_-_74077642.23-P1P2
ACOT6_-_74077963.23-P1P2
ACOT6_-_74077984.23-P1P2	-0.177952	-0.0899781	-0.133965
ACOT6_-_74078059.23-P1P2	-0.112738	0.418909	0.153085
ACOT6_-_74078124.23-P1P2
ACOT7_+_6453356.23-P1P2	0.0798132	0.459384	0.269599
ACOT7_-_6453209.23-P1P2
ACOT7_-_6453318.23-P1P2
ACOT7_-_6453331.23-P1P2
ACOT7_-_6453334.23-P1P2	0.31399	0.125937	0.219964
ACOT7_-_6453354.23-P1P2
ACOT7_-_6453369.23-P1P2	0.126422	0.158461	0.142441
ACOT7_-_6453388.23-P1P2	-0.0611504	-0.866864	-0.464007
ACOT7_-_6453406.23-P1P2	-0.199325	-0.373347	-0.286336
ACOT7_-_6453466.23-P1P2
ACOT8_+_44485553.23-P1P2	-0.267286	-0.035815	-0.15155
ACOT8_+_44485579.23-P1P2
ACOT8_+_44485987.23-P1P2
ACOT8_+_44486016.23-P1P2	0.586547	-0.409742	0.0884024
ACOT8_+_44486037.23-P1P2
ACOT8_-_44485597.23-P1P2	-0.212482	0.311962	0.0497397
ACOT8_-_44485644.23-P1P2
ACOT8_-_44485808.23-P1P2
ACOT8_-_44485992.23-P1P2	-0.265769	-0.0390644	-0.152417
ACOT8_-_44486001.23-P1P2	-0.0162054	0.115531	0.049663
ACOT9_+_23761133.23-P1P2	0.336841	-0.0297584	0.153541
ACOT9_+_23761144.23-P1P2
ACOT9_+_23761350.23-P1P2	0.490856	-0.076664	0.207096
ACOT9_+_23761355.23-P1P2
ACOT9_+_23761360.23-P1P2	0.643265	0.499721	0.571493
ACOT9_-_23760942.23-P1P2
ACOT9_-_23761181.23-P1P2
ACOT9_-_23761296.23-P1P2
ACOT9_-_23761316.23-P1P2	-0.29171	-0.519611	-0.405661
ACOT9_-_23761394.23-P1P2	-0.168084	-0.440153	-0.304119
ACOX1_+_73974830.23-P1P2
ACOX1_+_73975184.23-P1P2
ACOX1_+_73975227.23-P1P2	0.190398	0.0644851	0.127441
ACOX1_+_73975249.23-P1P2
ACOX1_-_73974792.23-P1P2
ACOX1_-_73974876.23-P1P2
ACOX1_-_73975169.23-P1P2	0.0118917	-0.137928	-0.0630183
ACOX1_-_73975193.23-P1P2	0.04648	-0.399833	-0.176677
ACOX1_-_73975196.23-P1P2	-0.222022	0.11788	-0.0520708
ACOX1_-_73975245.23-P1P2	0.275912	-0.0147896	0.130561
ACOX2_+_58512259.23-P2
ACOX2_+_58512291.23-P2
ACOX2_+_58512428.23-P2	0.531549	0.208148	0.369848
ACOX2_+_58512441.23-P2	0.0662928	0.205062	0.135677
ACOX2_+_58522495.23-P1
ACOX2_+_58522520.23-P1	-0.170953	-0.0262787	-0.098616
ACOX2_+_58522693.23-P1
ACOX2_+_58522852.23-P1	0.247848	0.083716	0.165782
ACOX2_+_58522860.23-P1	-0.0117963	-0.10405	-0.0579229
ACOX2_+_58522888.23-P1	0.0241945	-0.0265215	-0.00116348
ACOX2_+_58522893.23-P1	-0.322	0.176212	-0.072894
ACOX2_-_58512038.23-P2	0.508999	0.344747	0.426873
ACOX2_-_58512043.23-P2	-0.187685	-0.0897342	-0.13871
ACOX2_-_58512058.23-P2
ACOX2_-_58512157.23-P2
ACOX2_-_58512421.23-P2
ACOX2_-_58512435.23-P2	0.0692988	0.229026	0.149162
ACOX2_-_58522790.23-P1
ACOX2_-_58522878.23-P1
ACOX2_-_58522905.23-P1
ACOX3_+_8429824.23-P1
ACOX3_+_8430042.23-P1
ACOX3_+_8430113.23-P1	-0.167941	-0.208487	-0.188214
ACOX3_+_8430140.23-P1	0.199819	-0.227256	-0.0137182
ACOX3_+_8430181.23-P1
ACOX3_+_8430200.23-P1
ACOX3_+_8442240.23-P2
ACOX3_+_8442373.23-P2	0.0375215	0.040562	0.0390418
ACOX3_+_8442383.23-P2	-0.498477	-0.34755	-0.423014
ACOX3_+_8442429.23-P2
ACOX3_+_8442463.23-P2
ACOX3_+_8442467.23-P2	0.168276	-0.27554	-0.0536324
ACOX3_-_8429711.23-P1
ACOX3_-_8430094.23-P1	0.0540173	-0.273304	-0.109644
ACOX3_-_8430121.23-P1	0.0044868	-0.556426	-0.27597
ACOX3_-_8430129.23-P1	0.210528	-0.290696	-0.0400837
ACOX3_-_8442139.23-P2
ACOX3_-_8442145.23-P2
ACOX3_-_8442419.23-P2	-0.571595	0.0869608	-0.242317
ACOX3_-_8442435.23-P2	-0.054699	0.0708688	0.0080849
ACOXL_+_111490261.23-P1P2
ACOXL_+_111490271.23-P1P2	-0.192205	-0.281606	-0.236906
ACOXL_+_111490383.23-P1P2
ACOXL_+_111490544.23-P1P2
ACOXL_+_111490547.23-P1P2	0.315922	0.37292	0.344421
ACOXL_+_111490560.23-P1P2	0.264627	0.0366097	0.150618
ACOXL_+_111490595.23-P1P2	-0.126747	0.183474	0.0283633
ACOXL_-_111490250.23-P1P2
ACOXL_-_111490612.23-P1P2	-0.239228	0.187417	-0.0259053
ACOXL_-_111490664.23-P1P2
ACP1_+_264980.23-P1P2	0.302047	0.14766	0.224854
ACP1_+_265303.23-P1P2	-0.128209	-0.336115	-0.232162
ACP1_-_264936.23-P1P2
ACP1_-_264967.23-P1P2	-0.384952	-0.0195613	-0.202257
ACP1_-_264970.23-P1P2	-1.40961	-1.0417	-1.22565
ACP1_-_264976.23-P1P2
ACP1_-_265107.23-P1P2	-0.231253	-0.570569	-0.400911
ACP1_-_265135.23-P1P2
ACP1_-_265335.23-P1P2
ACP1_-_265360.23-P1P2
ACP2_+_47270142.23-P1P2
ACP2_+_47270309.23-P1P2
ACP2_+_47270320.23-P1P2	0.0281404	-0.0728808	-0.0223702
ACP2_+_47270332.23-P1P2	0.496713	0.423686	0.460199
ACP2_-_47269906.23-P1P2
ACP2_-_47269915.23-P1P2	0.186559	-0.137816	0.024371
ACP2_-_47269943.23-P1P2
ACP2_-_47269958.23-P1P2	-0.0759638	-0.221493	-0.148728
ACP2_-_47270292.23-P1P2
ACP2_-_47270385.23-P1P2	-0.785163	-0.265872	-0.525518
ACP5_+_11688472.23-P1	-0.328236	-1.2931	-0.810669
ACP5_+_11688484.23-P1
ACP5_+_11689300.23-P2
ACP5_+_11689329.23-P2
ACP5_+_11689378.23-P2
ACP5_+_11689751.23-P2
ACP5_-_11688043.23-P1
ACP5_-_11688058.23-P1
ACP5_-_11688064.23-P1
ACP5_-_11688086.23-P1	-0.245347	0.235899	-0.00472372
ACP5_-_11688218.23-P1
ACP5_-_11688414.23-P1	0.347711	0.348983	0.348347
ACP5_-_11688437.23-P1	0.200845	-0.0491897	0.0758276
ACP5_-_11688455.23-P1	-0.503527	-0.403606	-0.453567
ACP5_-_11689356.23-P2	0.279645	0.127097	0.203371
ACP5_-_11689724.23-P2	-0.121464	0.0475727	-0.0369457
ACP5_-_11689727.23-P2	0.13068	-0.0452905	0.0426947
ACP5_-_11689744.23-P2	0.370456	0.302227	0.336342
ACP5_-_11689771.23-P2	0.204595	-0.0785576	0.0630186
ACP5_-_11689778.23-P2
ACP6_+_147141933.23-P1P2
ACP6_+_147141956.23-P1P2	0.104975	-0.336787	-0.115906
ACP6_+_147142089.23-P1P2
ACP6_+_147142126.23-P1P2
ACP6_+_147142159.23-P1P2	0.58607	-0.213413	0.186328
ACP6_+_147142188.23-P1P2
ACP6_-_147141887.23-P1P2
ACP6_-_147142348.23-P1P2	-0.181799	0.11362	-0.0340893
ACP6_-_147142356.23-P1P2	-0.0899922	0.0759202	-0.00703602
ACP6_-_147142393.23-P1P2	0.15625	0.195936	0.176093
ACPL2_+_140950667.23-P1P2
ACPL2_+_140950939.23-P1P2
ACPL2_+_140950942.23-P1P2	-0.264038	0.0436973	-0.110171
ACPL2_+_140950963.23-P1P2
ACPL2_+_140951037.23-P1P2	-0.238461	-0.339879	-0.28917
ACPL2_+_140951054.23-P1P2
ACPL2_+_140951088.23-P1P2
ACPL2_+_140951203.23-P1P2	0.00392907	-0.233022	-0.114546
ACPL2_-_140950647.23-P1P2	-0.117655	-0.19352	-0.155587
ACPL2_-_140951141.23-P1P2
ACPP_+_132036268.23-P1P2	-0.545901	-0.257963	-0.401932
ACPP_+_132036293.23-P1P2	0.344931	0.104781	0.224856
ACPP_+_132036338.23-P1P2	0.405326	0.317168	0.361247
ACPP_+_132036344.23-P1P2
ACPP_+_132036504.23-P1P2	-0.215762	-0.487054	-0.351408
ACPP_+_132036703.23-P1P2	0.066775	0.0788081	0.0727915
ACPP_+_132036714.23-P1P2
ACPP_+_132036719.23-P1P2
ACPP_-_132036256.23-P1P2
ACPP_-_132036481.23-P1P2
ACPT_+_51293697.23-ENST00000270593.1	0.484243	-0.38882	0.0477118
ACPT_+_51293752.23-ENST00000270593.1
ACPT_+_51293761.23-ENST00000270593.1	-0.213186	0.0487114	-0.0822375
ACPT_+_51294074.23-ENST00000270593.1	0.602878	0.906207	0.754542
ACPT_+_51294085.23-ENST00000270593.1
ACPT_+_51294143.23-ENST00000270593.1
ACPT_-_51293907.23-ENST00000270593.1
ACPT_-_51293910.23-ENST00000270593.1	-0.0655944	-0.578899	-0.322247
ACPT_-_51294111.23-ENST00000270593.1
ACPT_-_51294122.23-ENST00000270593.1	-0.219635	-0.399519	-0.309577
ACRBP_+_6756117.23-P1P2
ACRBP_+_6756534.23-P1P2
ACRBP_+_6756555.23-P1P2	0.0991526	-0.141099	-0.0209732
ACRBP_+_6756569.23-P1P2	-0.0889557	0.220855	0.0659496
ACRBP_+_6756572.23-P1P2	0.0339204	0.00525377	0.0195871
ACRBP_-_6756113.23-P1P2
ACRBP_-_6756126.23-P1P2	-0.277141	-0.0571368	-0.167139
ACRBP_-_6756147.23-P1P2	-0.294654	0.124518	-0.0850679
ACRBP_-_6756321.23-P1P2
ACRBP_-_6756581.23-P1P2
ACRC_+_70798298.23-P1P2
ACRC_-_70797923.23-P1P2	0.551149	0.716922	0.634036
ACRC_-_70798359.23-P1P2	-0.196339	0.0409816	-0.0776785
ACRC_-_70798376.23-P1P2	0.524373	-0.300177	0.112098
ACRC_-_70798668.23-P1P2
ACRC_-_70798671.23-P1P2
ACRC_-_70798717.23-P1P2	-1.20896	0.16338	-0.522789
ACRC_-_70798728.23-P1P2
ACRC_-_70798784.23-P1P2	-0.0490334	0.175375	0.0631706
ACRC_-_70798787.23-P1P2
ACRV1_+_125550253.23-P1P2	-0.0660121	-0.147399	-0.106706
ACRV1_+_125550289.23-P1P2
ACRV1_+_125550420.23-P1P2	-0.167047	-0.325974	-0.246511
ACRV1_+_125550697.23-P1P2	-0.0904187	-0.556841	-0.32363
ACRV1_-_125550304.23-P1P2
ACRV1_-_125550308.23-P1P2
ACRV1_-_125550324.23-P1P2	-0.204843	0.161097	-0.0218733
ACRV1_-_125550488.23-P1P2
ACRV1_-_125550545.23-P1P2
ACRV1_-_125550695.23-P1P2	0.406883	0.296275	0.351579
ACR_+_51176655.23-P1P2
ACR_+_51176910.23-P1P2
ACR_+_51177042.23-P1P2
ACR_+_51177061.23-P1P2	0.242894	0.0733626	0.158128
ACR_+_51177099.23-P1P2	-0.228007	0.103156	-0.0624253
ACR_-_51176666.23-P1P2	-0.185824	-0.417446	-0.301635
ACR_-_51176714.23-P1P2	0.0231643	0.138454	0.0808092
ACR_-_51176829.23-P1P2	-0.48386	-0.300323	-0.392091
ACR_-_51177047.23-P1P2
ACR_-_51177126.23-P1P2
ACSBG1_+_78526451.23-P1P2
ACSBG1_+_78526472.23-P1P2	0.243315	-0.346774	-0.0517293
ACSBG1_+_78526497.23-P1P2	0.204726	0.451937	0.328331
ACSBG1_+_78526814.23-P1P2	0.191667	0.253928	0.222798
ACSBG1_+_78526826.23-P1P2
ACSBG1_+_78526846.23-P1P2	0.370068	-0.281316	0.0443758
ACSBG1_+_78526895.23-P1P2
[truncated: 63,536 more rows]
