# Supplementary material for: An integrated functional and clinical genomics approach reveals genes driving aggressive metastatic prostate cancer
Source: Nat Commun. 2021 Jul 29;12:4601. doi: 10.1038/s41467-021-24919-7 (PMC8322386; doi:10.1038/s41467-021-24919-7)
Supplement: Supplementary file 4 — Supplementary Data 2 [file 41467_2021_24919_MOESM4_ESM.xls]

## Sheet: LNCaPi-screen_1472_genes
Gene	Average_p-Value	Average_phenotype_score_log2
QARS	0.00593694	-7.15204
NMD3	0.00011088	-6.81546
NRDE2	0.00011088	-6.77924
MAT2A	0.000179192	-6.62446
SF3A2	0.000113183	-6.6048
VPS36	0.000257521	-6.53332
PLK1	0.000542266	-6.5315
CENPC	0.000135115	-6.49718
PHB	0.000144572	-6.37839
CENPI	0.000111643	-6.32189
RPAP1	0.0197805	-6.25912
RPL22L1	0.000119138	-6.22033
GEMIN5	0.000112796	-6.05951
PSMD14	0.00580189	-6.01831
ARCN1	0.000113183	-5.99381
CDC20	0.000111261	-5.97321
RPA2	0.00109198	-5.93032
USP39	0.000110501	-5.92858
PSMD6	0.000111261	-5.91443
RPL19	0.0186191	-5.85516
SHFM1	0.000126674	-5.85508
HAUS1	0.000201951	-5.84113
PSMA5	0.00115148	-5.76827
U2AF1	0.000295139	-5.72631
PSMB2	0.000567272	-5.70657
RPL23	0.000115136	-5.70544
PSMD7	0.000303844	-5.7025
RPL24	0.000143599	-5.68992
WDR75	0.000114743	-5.66986
EIF2B3	0.00011241	-5.65209
PSMD4	0.000143115	-5.63348
THOC2	0.000117121	-5.62639
CASP8AP2	0.000219324	-5.54808
VCP	0.01341	-5.54286
RRM1	0.00011241	-5.53089
TREX2	2.48752e-05	-5.49737
HAUS7	0.000117522	-5.49737
RUVBL1	0.00043021	-5.4214
TICRR	0.00118724	-5.39724
SAE1	0.000113183	-5.38906
TTC27	0.000111261	-5.35513
SPC25	0.000113183	-5.35335
PFDN2	0.000118327	-5.32099
AURKB	0.00011396	-5.2843
CDC23	0.00200139	-5.28405
ARL2	0.000150217	-5.2453
PSMC4	0.000857771	-5.24397
LSM5	0.000113183	-5.24326
ZNF574	0.000469816	-5.24312
HAUS5	0.00663883	-5.20569
PSMC6	0.000357882	-5.17049
RPL31	0.00120335	-5.16193
RPL10A	0.000114351	-5.15364
NUP93	0.000187117	-5.1467
PHB2	0.000113183	-5.02897
RPS27A	0.000149027	-5.02859
CHMP6	0.000113183	-4.99256
ESPL1	0.000113571	-4.96912
EIF2B4	0.00229576	-4.96699
RPL10	0.000268655	-4.95681
CCND1	0.000113183	-4.94614
LSM6	0.00011088	-4.93478
SUGT1	0.000159396	-4.93421
HSPA9	0.000258362	-4.8524
RPL9	0.0229899	-4.82946
RPL37A	0.00104457	-4.82805
CDCA8	0.000199294	-4.77197
MMS22L	0.00011396	-4.7579
NUPL1	0.00454821	-4.74612
CHAF1B	0.000113183	-4.66771
MASTL	0.00145399	-4.66587
TTK	0.000349967	-4.65518
C12orf45	0.000382645	-4.64423
AR	0.000111261	-4.62489
TPX2	0.0192999	-4.62043
PYROXD1	0.0109656	-4.61943
SARS	0.00508761	-4.61231
EIF3E	0.0176773	-4.5865
RPLP1	0.00011553	-4.56987
PRIM1	0.000145551	-4.55954
MCM6	0.00024682	-4.54632
NOP2	0.00259335	-4.49748
INTS2	0.000119954	-4.47444
RPS6	0.0201815	-4.46917
AQR	0.000819881	-4.46801
ZC3H8	0.0156284	-4.468
CLPB	0.00796916	-4.44582
SUPT5H	0.00149657	-4.43898
RAD51	0.000146536	-4.41846
DNTTIP2	0.00328789	-4.41374
MEAF6	0.000115136	-4.40223
CENPA	0.000112026	-4.39509
CPSF1	0.00011241	-4.38579
SYMPK	0.0207732	-4.378
CSTF1	0.00754509	-4.37603
ANAPC5	0.00456015	-4.37169
NCAPH	0.000990206	-4.37028
NSRP1	0.000361326	-4.35982
DYNLRB1	0.0158816	-4.35774
SNRPB2	0.00018774	-4.3236
SPC24	0.00065111	-4.32283
CDK4	0.000123271	-4.30104
CDC5L	0.000144572	-4.27741
MCM2	0.000114351	-4.21212
RPS5	0.00271003	-4.17893
TRMT10C	0.000115136	-4.13399
PMF1	0.00102776	-4.09857
BGLAP	0.00427585	-4.09857
PMF1-BGLAP	0.00427585	-4.09857
CCT7	0.0025649	-4.0789
CCDC86	0.00247186	-4.07331
HOXB13	0.000118732	-4.06937
RPL17	0.000123271	-4.04995
NOP58	0.000199294	-4.02985
RIOK2	0.000540661	-4.02532
WDR12	0.000134202	-3.95867
PSMB6	0.011751	-3.94705
CCT6A	0.0160279	-3.93197
RBM8A	0.000919849	-3.92494
NUP62	0.000184645	-3.9204
KIF11	0.000130609	-3.89428
POLE	0.000314808	-3.85935
COPB2	0.000120775	-3.85898
TAF1D	0.0163989	-3.84668
ZNF207	0.0313729	-3.8434
POLE2	0.000118732	-3.84165
HAUS4	0.00407931	-3.83874
GINS1	0.000130609	-3.83662
AAMP	0.0135361	-3.81443
CKAP5	0.000128409	-3.77957
CNOT1	0.000153096	-3.77816
MDM4	0.00166905	-3.77639
GRHL2	0.000113571	-3.76851
MRPS33	0.000255847	-3.74018
RPS7	0.012977	-3.71678
EIF6	0.000120775	-3.70683
INCENP	0.000325097	-3.70581
SMC4	0.000941275	-3.6713
VPS72	0.00415899	-3.67037
MAK16	0.0122054	-3.66149
TTI1	0.00151828	-3.65656
TUBG1	0.0383429	-3.65482
SNRPF	0.000702361	-3.63389
RPL27A	0.00380023	-3.6154
ABCB7	0.00011553	-3.61488
EIF3H	0.000273056	-3.60506
DCTN2	0.000240444	-3.58613
SNX15	0.000724092	-3.58424
DHX30	0.000116323	-3.56815
GBF1	0.00011396	-3.5644
PSMD11	0.0108091	-3.5572
OXA1L	0.00113466	-3.55554
LSM2	0.0355427	-3.55508
RPS20	0.00631103	-3.55324
CENPK	0.00363161	-3.55211
WDR5	0.000653346	-3.53376
ERH	0.000273056	-3.52107
MIS18BP1	0.000117924	-3.48985
SF3A1	0.0018387	-3.48401
PRIM2	0.000618405	-3.47633
EIF3M	0.000343313	-3.45701
CWC22	0.000349967	-3.45143
AP2M1	0.0232428	-3.44655
RPL6	0.00456015	-3.44575
KIF23	0.000119954	-3.43745
EIF3CL	0.00331461	-3.41769
EIF3C	0.0145037	-3.41769
SRBD1	0.00011396	-3.39964
TFRC	0.000121188	-3.39636
PSMA4	0.0282256	-3.37827
COPZ1	0.000115926	-3.37696
SRSF3	0.0157364	-3.36224
RPS14	0.00640781	-3.35905
TBCE	0.000130166	-3.3438
GATA2	0.00737752	-3.33457
TTC1	0.00698187	-3.32533
FTSJ3	0.0125563	-3.324
HMGCS1	0.000355604	-3.3233
SEC61A1	0.000145061	-3.31645
TOP2A	0.000115926	-3.3161
HEATR1	0.000131499	-3.31329
RPL14	0.000133295	-3.29634
PPIL1	0.00229576	-3.29534
PDCD11	0.00196783	-3.28454
TUBGCP4	0.000138826	-3.2802
RCC1	0.013285	-3.28013
RPSA	0.0135361	-3.2725
NEDD8	0.0100801	-3.26983
E4F1	0.000554253	-3.25795
BARD1	0.0157003	-3.24083
MED21	0.000124962	-3.23887
COPA	0.00640781	-3.23879
PSMC2	0.000680748	-3.2187
SON	0.00953341	-3.21557
SNRPG	0.000477237	-3.21127
DHDDS	0.0021833	-3.21082
GABRP	0.028467	-3.20651
POLD2	0.000817411	-3.19792
PSMA1	0.00140666	-3.19517
SMC1A	0.000141671	-3.19142
WDR24	0.0101289	-3.1856
SAMM50	0.000140717	-3.18408
COASY	0.00274746	-3.18333
PRPF4	0.0477985	-3.17803
WEE1	0.0050351	-3.16683
FKBP4	0.000130609	-3.14769
CCT4	0.00737752	-3.13606
PSMD8	0.000930093	-3.13534
COPS6	0.00480481	-3.13108
PAF1	0.00150522	-3.12928
TIMM44	0.00170762	-3.12385
EIF3G	0.000466878	-3.11408
SLC16A10	0.0197364	-3.10875
MED30	0.000166496	-3.10334
EIF2B5	0.000363639	-3.10317
POLR2H	0.00162197	-3.10143
FIP1L1	0.00314013	-3.09212
MAD2L1	0.0383429	-3.09079
RPL8	0.0103015	-3.08747
MCM10	0.0154497	-3.07624
NUDCD3	0.0021833	-3.07284
DDX23	0.000123271	-3.06588
TUBGCP5	0.015308	-3.05806
GSPT1	0.00212899	-3.05704
CLSPN	0.000176229	-3.04036
KMT2A	0.0330476	-3.03451
MINOS1	5.37148e-06	-3.03431
MINOS1-NBL1	2.49595e-05	-3.03431
ANAPC4	0.000737428	-3.01954
DDX20	0.0448644	-3.00818
LTV1	0.00248128	-2.99031
MDM2	0.00016155	-2.97334
LONP1	0.0414118	-2.97049
NVL	0.000131053	-2.95963
BPTF	0.00065667	-2.94149
ABCE1	0.0149934	-2.92463
ACTR6	0.0215697	-2.92385
PSMD12	0.0186191	-2.92344
EIF2B2	0.00101103	-2.92063
ACTL6A	0.000156216	-2.91963
CCDC157	0.00766221	-2.91044
FBL	0.035616	-2.88825
TCP1	0.0477985	-2.88738
NFYC	0.0168157	-2.87944
SNRNP70	0.0422531	-2.87735
ARID1A	0.015308	-2.87206
C15orf41	0.000274836	-2.87062
WDR62	0.000577172	-2.86373
DBR1	0.000119545	-2.85781
UNC45A	0.00820936	-2.84537
NEDD8-MDP1	0.0284805	-2.82734
DONSON	0.000778819	-2.81784
RPL27	0.0327136	-2.81196
RABGGTB	0.000256682	-2.80275
THOC1	0.00829086	-2.8002
DHX15	0.0122054	-2.79101
VPS16	3.38784e-05	-2.78319
RRM2	0.000212213	-2.78295
RPL38	0.000255847	-2.76742
WDR26	0.00337774	-2.76465
PDCD7	0.0026511	-2.75218
USP8	0.0253543	-2.7499
MED1	0.0155209	-2.74879
MRPL10	0.0008076	-2.74849
EIF2S1	0.00407192	-2.74815
CD3EAP	0.0475167	-2.7287
PTGES3	0.000265182	-2.72244
CDC16	0.0270451	-2.72127
KIAA1731	0.000270407	-2.72109
AFG3L2	0.000127539	-2.71769
POLD1	0.00732241	-2.71014
CCDC174	0.00141253	-2.69242
ATR	0.000342216	-2.69104
SMU1	0.0222624	-2.68273
AURKA	0.000874745	-2.67751
NUP160	0.000719696	-2.66784
CDK5RAP2	0.0143147	-2.65427
DIS3	0.00181279	-2.65352
PGPEP1	0.00672314	-2.64279
BNIP1	0.0110447	-2.63024
SEH1L	0.000410298	-2.62952
CENPT	0.00346982	-2.62861
RBM14	0.00053701	-2.62848
RBM14-RBM4	0.00053701	-2.62848
RBM4	0.00053701	-2.62848
DDX21	0.0237558	-2.61321
PLRG1	0.0295127	-2.61144
CLNS1A	0.000161009	-2.59327
CEP350	0.000120775	-2.58347
DDX18	0.00220169	-2.57597
COPB1	0.0297635	-2.57509
PSMC1	0.0266994	-2.57431
FAM101A	0.00314013	-2.57267
CLTC	0.000121188	-2.56681
C16orf59	0.000848676	-2.56183
RPS26	0.0460375	-2.55811
POLR2A	0.00497015	-2.53193
FARSA	0.011231	-2.51088
HAUS3	8.94959e-05	-2.49505
POLN	8.94959e-05	-2.49505
SOGA1	0.0042254	-2.48655
ZMAT5	0.00498308	-2.47703
UTP14A	0.000458166	-2.46996
DDX56	0.00698187	-2.4689
ATP5B	0.000278427	-2.46497
MTX1	0.0208628	-2.4634
RBM22	0.00583166	-2.45965
COPS4	0.00642407	-2.44988
RPL7	0.018	-2.44742
GINS4	0.00263655	-2.44473
RPL23A	0.000797898	-2.43255
RRP12	0.037645	-2.43111
MZT1	0.00569878	-2.42444
TWISTNB	0.000403854	-2.42174
KDM2A	0.000219324	-2.4197
TRAPPC10	0.0383429	-2.41546
HTRA2	0.000352212	-2.41043
BMS1	0.00640781	-2.40585
SNRNP27	0.000511206	-2.39304
FCF1	0.00156259	-2.39143
SMC3	0.00172721	-2.38196
TPRKB	0.00264382	-2.38055
MIS18A	0.000121602	-2.37881
RBMX	0.000272171	-2.37701
TAMM41	0.00146241	-2.35738
ELP4	0.0182043	-2.35608
INTS3	0.00143727	-2.35553
RPL7A	0.0004343	-2.34256
SCFD1	0.00393394	-2.3398
DHX16	0.000812492	-2.33772
NCAPG	0.000147031	-2.32564
DNM1L	0.0439792	-2.32518
EIF4G2	0.00153145	-2.31178
HSD17B12	0.000124113	-2.30458
PSMB1	0.0467722	-2.3022
INTS9	0.0424231	-2.30134
MRGBP	0.00014953	-2.30027
WDR3	0.000762473	-2.29979
PSMD1	0.0153787	-2.29146
SENP6	0.000149027	-2.2914
THOC5	0.00267306	-2.28919
MRPL35	0.00141663	-2.28647
YTHDC1	0.000130166	-2.28529
MDN1	0.0402577	-2.28425
INTS4	0.000587821	-2.28139
DHX37	0.000271288	-2.28008
PPP1R15B	0.00425896	-2.2761
WDHD1	0.00421427	-2.27218
C3orf17	0.000158329	-2.26755
CDC27	0.000865541	-2.25785
SMARCE1	0.000309779	-2.24955
WDR33	0.00301481	-2.24639
PLK4	0.000420808	-2.24272
SNRPD1	0.0129465	-2.24263
MRPS12	0.026471	-2.24233
RPL11	0.0174781	-2.23749
NACA	0.0030395	-2.23478
CENPE	0.00450077	-2.2294
TEX38	0.0281056	-2.22503
CXXC1	0.00321758	-2.21915
UTP6	0.0429366	-2.21834
TAF1A	0.0116122	-2.20251
TRIML1	0.0342448	-2.19561
SMNDC1	0.000131499	-2.19239
BUB1B	0.0113659	-2.18715
DCTN3	0.000127539	-2.17092
DDX39B	0.000897279	-2.15516
PREB	0.00546926	-2.14883
ZNF830	0.0147527	-2.13746
SOD1	0.00687732	-2.13676
GAR1	0.00122469	-2.13673
FNTA	0.0287712	-2.11891
VARS	0.016931	-2.11838
CDK12	0.000130166	-2.11181
SPDL1	0.00866661	-2.11161
HSPA5	0.0170469	-2.11137
MED12	0.000147031	-2.11013
CEP192	0.00360257	-2.10453
MRPS9	0.0137592	-2.1006
RIBC1	0.0021833	-2.09743
C16orf72	0.000405135	-2.08813
SPDEF	0.000124962	-2.0824
NIP7	0.000224435	-2.08171
KIF18A	0.00721329	-2.08091
ATP5J2-PTCD1	0.000359336	-2.0758
DARS	0.0449537	-2.06539
NBAS	0.00432682	-2.06019
UPF1	0.00283924	-2.0562
SSX2IP	0.00052738	-2.05224
MED17	0.000310779	-2.05078
KRTAP4-3	0.0424036	-2.04001
PTTG1	0.000300916	-2.03705
AARS2	0.0124677	-2.03609
RPP30	0.017281	-2.03317
EXOC4	0.004029	-2.03314
PWP2	0.0140509	-2.0328
POP5	0.000726299	-2.02607
DNAJC19	0.000377808	-2.01601
PPP2R1A	0.00528896	-2.01424
HSD17B10	0.000130166	-2.00836
TFAP2C	0.000126674	-1.99674
MRPS21	0.00142898	-1.97532
ZNHIT6	0.00108623	-1.97473
EIF4E	0.0474231	-1.96554
DYNC1I2	0.0431953	-1.95887
PGS1	0.0132539	-1.95776
GPKOW	0.0142483	-1.95598
NRF1	0.00464446	-1.93207
SEC13	0.000379012	-1.93127
BCS1L	0.000143599	-1.92993
MRPL33	0.000126674	-1.92946
SMG5	0.00504818	-1.92688
CSDE1	0.00939521	-1.92459
CCNB2	0.0347446	-1.92211
KANSL3	0.00157611	-1.9204
EXOSC2	0.0135995	-1.91541
SLMO2	0.000215741	-1.91483
KIF1A	0.0445086	-1.91137
KTI12	0.00107278	-1.90681
EIF3D	0.00901332	-1.90223
TUBB	0.000990206	-1.89836
RRP9	0.000615648	-1.8939
HSPA4	0.00134846	-1.88974
IMP4	0.000930093	-1.8885
NCAPD2	0.0186887	-1.88825
RBM12	0.00294985	-1.88629
CPNE1	0.00324707	-1.88629
RFC4	0.0285884	-1.87973
UTP11L	0.00589162	-1.87851
ILF2	0.0161384	-1.87833
NADK2	0.0204674	-1.87301
EFTUD2	0.00106016	-1.86448
TAF1B	0.0122633	-1.86138
ROMO1	0.00374991	-1.85749
CIT	0.000418157	-1.85431
TAF8	0.0192137	-1.85273
EEF1G	0.00133286	-1.85116
MRPL13	0.000165939	-1.84991
HJURP	0.000516009	-1.84384
FXN	0.0452226	-1.84267
COX7A1	0.00102311	-1.83737
ADSL	0.0239638	-1.8372
NUDC	0.00347915	-1.83619
CENPM	0.0172418	-1.83511
ECT2	0.000144572	-1.82435
SMN1	0.0211916	-1.82005
SMN2	0.0211916	-1.82005
SKA1	0.00864535	-1.81205
GLUL	0.0207732	-1.8055
AARS	0.0191706	-1.80431
ATP5J2	0.000375155	-1.80305
SUPT6H	0.0216173	-1.79981
TIMELESS	0.000280239	-1.79968
DROSHA	0.00286262	-1.79788
CCDC115	0.00520757	-1.79303
FARSB	0.00191868	-1.79248
RINT1	0.000681238	-1.78429
RASAL2	0.0427648	-1.78104
GEMIN2	0.00161733	-1.78012
PGD	0.0155209	-1.7795
MFAP1	0.0183378	-1.77018
RBM39	0.0413284	-1.76453
PNMAL2	0.0143772	-1.75934
UTP20	0.00160809	-1.7566
BAP1	0.0364311	-1.75543
ODF2	0.0374914	-1.75357
PTCD1	0.00684279	-1.74947
PAM16	0.00571341	-1.74458
POLG2	0.00352615	-1.73951
NOC3L	0.000187117	-1.73916
STAG2	0.000145061	-1.73865
DSN1	0.00214095	-1.7349
TCERG1	0.000839891	-1.73232
SCAF1	0.0374914	-1.72289
PPIE	0.00238687	-1.71775
PPP2R4	0.00756392	-1.71692
PPP1R35	0.00820936	-1.70323
RFC3	0.000797898	-1.69919
CENPW	0.00111477	-1.69909
CCNC	0.000978485	-1.69766
SPHAR	0.00151028	-1.69513
EIF5A	0.0156284	-1.69155
COPE	0.0198247	-1.68943
VARS2	0.000267783	-1.68427
MRPS17	0.00319157	-1.68347
MRPL34	0.00170275	-1.68171
C4BPB	0.0332018	-1.676
KANSL1	0.0119965	-1.67095
DHX8	0.0182454	-1.66248
GNL3L	0.0255192	-1.65657
TMEM45B	0.0393703	-1.6564
SDHC	0.0132539	-1.65459
VPS29	0.00107233	-1.65286
ADAMTS16	0.0468647	-1.6478
NSMCE1	0.0175974	-1.64321
WDR43	0.00618404	-1.6398
FNBP4	0.000215741	-1.6366
BUB3	0.0145829	-1.63306
TAF2	0.000418157	-1.63051
BDP1	0.0144482	-1.62376
NUDT21	0.00336865	-1.62349
POLR2M	0.00235396	-1.62301
DKC1	0.00019152	-1.61162
MEN1	0.000700222	-1.60926
TUFM	0.00771607	-1.60597
ZNF695	0.0175178	-1.60443
DCAF10	0.0348165	-1.60392
SLC43A1	0.000333554	-1.60363
RPS9	0.0245971	-1.59452
KAT8	0.0186191	-1.58156
TSR2	0.00214695	-1.57846
MRPL18	0.00785144	-1.57811
SERF2	0.00522106	-1.57741
EIF3J	0.00719525	-1.57697
NUP205	0.0257405	-1.57006
CCAR1	0.000883926	-1.56871
MPZL1	0.00831135	-1.56682
HAUS8	0.0170857	-1.55609
IMMT	0.0129465	-1.55496
EXOC2	0.0278075	-1.55005
CCDC51	0.000174474	-1.54912
PHC3	0.000448194	-1.54909
NEDD1	0.00145292	-1.54648
BIRC5	0.00416999	-1.54501
SRSF7	0.00698187	-1.54118
TMSB10	0.0488436	-1.54003
ATP5C1	0.00441882	-1.53694
RBM4	1.99477e-06	-1.53434
ZCCHC9	0.0030395	-1.52879
RPL15	0.0167392	-1.52431
HUWE1	0.000147528	-1.52217
ZNF259	0.000441196	-1.52001
DCTN4	0.0113118	-1.51668
RPL34	0.00462023	-1.51388
DPY30	0.000289467	-1.51377
MEMO1	0.000289467	-1.51377
PDCL	0.00561171	-1.51052
DIMT1	0.0003357	-1.50997
UBA52	0.00794943	-1.5088
WAPAL	0.00682558	-1.50347
NHP2	0.00420316	-1.50077
CAD	0.000156742	-1.49896
EIF5B	0.0498103	-1.49764
NUP155	0.0155925	-1.49647
POMP	0.0142153	-1.49005
PGAP1	0.00995893	-1.48756
RLN1	0.0106545	-1.4863
RAD51C	0.00480481	-1.48606
FBXO5	0.0103763	-1.4848
TUBGCP3	0.0200024	-1.48339
POLL	0.00520757	-1.48031
EIF3L	0.000324054	-1.48023
MYC	0.019869	-1.47946
ANLN	0.00868793	-1.4765
KIAA0895	0.00868793	-1.4765
RAD9B	0.00389141	-1.47138
PGLS	0.0148211	-1.4693
CCT2	0.00663883	-1.46632
ACTR8	0.023192	-1.45801
LOC730183	0.0341738	-1.45587
SRSF10	0.0301431	-1.4548
PRPF8	0.00860295	-1.45173
IMP3	0.0130075	-1.44675
PARL	0.00650592	-1.4466
SH3TC2	0.0270451	-1.44182
NECAB3	0.0272778	-1.4417
TBCC	0.00599787	-1.4356
OR9Q1	0.0087307	-1.43525
NOLC1	0.0118914	-1.43433
SRFBP1	0.0039131	-1.43144
PRIMA1	0.04442	-1.42947
NFS1	0.0299528	-1.42685
CTC1	0.0010539	-1.41893
LSM7	0.0238077	-1.41701
EXOSC5	0.00705235	-1.41237
NF2	0.0485567	-1.4116
RRS1	0.0339619	-1.4107
MED24	0.0332635	-1.39755
RFT1	0.000345518	-1.3927
LAMA4	0.0366561	-1.39079
SSBP1	0.0137592	-1.38945
ERCC6L	0.00144561	-1.38904
ZNRD1	0.021713	-1.38898
AMICA1	0.0395304	-1.38512
MRPL22	0.000273056	-1.37434
C12orf40	0.0479871	-1.3726
SMARCA5	0.00453631	-1.37175
COPG1	0.027689	-1.37115
MARS	0.025136	-1.36871
RBM14-RBM4	4.16081e-05	-1.36857
SKA3	0.037262	-1.36617
MRPS14	0.000229657	-1.36473
ZNF148	0.0227394	-1.36279
SNUPN	0.00763965	-1.36267
ICT1	0.000338943	-1.35446
HNRNPL	0.0294503	-1.3486
BCLAF1	0.00114136	-1.34385
RCCD1	0.0379538	-1.34081
PCNA	0.0405846	-1.33975
PIP4K2C	0.0222944	-1.3382
VBP1	0.000374218	-1.33385
UPF3B	0.000257521	-1.33112
MRPS6	0.000455296	-1.32896
RBX1	0.0409964	-1.32008
NOL8	0.0128253	-1.32003
TAF1	0.00443044	-1.31999
STT3B	0.0320372	-1.31909
EFTUD1	0.00463233	-1.31839
DNA2	0.00246758	-1.31803
POLA2	0.000855195	-1.31364
GMNN	0.00791011	-1.3136
LUC7L3	0.035178	-1.30919
PSMB3	0.00719525	-1.30658
MAD2L1BP	0.00199015	-1.30327
MRPS31	0.010861	-1.29803
RBM47	0.0283461	-1.29579
PNPT1	0.0319034	-1.28987
PCBP1	0.00454821	-1.28942
TXNDC12	0.00148796	-1.28905
IST1	0.00030581	-1.28821
HAUS6	0.0237964	-1.28364
MRPL53	0.0172418	-1.28058
EPHA2	0.0335413	-1.28005
FANCB	0.00701703	-1.27627
XPO1	0.000321978	-1.27387
RSL1D1	0.0400951	-1.27223
MRPL16	0.000575239	-1.2656
ZBTB16	0.0097441	-1.25972
RCL1	0.000307789	-1.25649
SPON2	0.020878	-1.25633
MRPS18A	0.000484767	-1.24986
TOMM22	0.0176373	-1.24943
CCDC84	0.00401365	-1.24764
POLR2B	0.000342216	-1.24669
ARID2	0.000296095	-1.24459
UQCC1	0.000197978	-1.23846
NDUFB6	0.00328734	-1.23817
SKA2	0.00248128	-1.23789
TM2D1	0.00292582	-1.23508
POT1	0.00773528	-1.2343
TXNDC17	0.0056406	-1.23138
KIF4A	0.000650658	-1.22906
NRIP2	0.000746446	-1.22795
CIRH1A	0.0026005	-1.22494
OAS1	0.0127051	-1.22076
MRPL11	0.00679128	-1.22034
SNRNP25	0.0199579	-1.21642
VPS13D	0.0051807	-1.21499
UROD	0.0176957	-1.21288
RPS11	0.00680841	-1.21261
NSMCE4A	0.0132229	-1.21237
TIAL1	0.000368306	-1.21233
ATP5O	0.00222021	-1.21168
LMO4	0.000660707	-1.21046
DNM2	0.0200024	-1.20875
SFMBT1	0.0152376	-1.20639
SREBF1	0.0392904	-1.2031
WBP11	0.0246506	-1.20146
NCAPG2	0.0395304	-1.20072
SDAD1	0.00773528	-1.19658
SLC5A3	0.000220965	-1.19113
EMC2	0.000876003	-1.18645
VPS41	0.0114474	-1.1826
GJB2	0.0234981	-1.18253
YTHDF2	0.000380219	-1.18087
MRPL48	0.00701703	-1.18012
RIOK1	0.0327136	-1.17979
RBM42	0.0155567	-1.1793
NSFL1C	0.0162868	-1.17922
LRPPRC	0.00986293	-1.17914
RBBP4	0.00285481	-1.17864
MTBP	0.0133787	-1.17733
BLM	0.00284702	-1.17565
SASS6	0.00314013	-1.1735
SPICE1	0.000970329	-1.17257
TUBA1B	0.0407489	-1.17108
SLC30A9	0.0176373	-1.16429
UMPS	0.0424231	-1.16378
DCAF13	0.0286579	-1.15971
LAMTOR5	0.00712348	-1.15917
TFAM	0.00220785	-1.15595
CPSF4	0.00436112	-1.15194
SNW1	0.013197	-1.15189
IARS2	0.00104767	-1.14536
C1orf194	0.00252277	-1.14255
STYX	0.035616	-1.13791
CASD1	0.035033	-1.13593
DUT	0.0110711	-1.13569
GEMIN4	0.00436112	-1.1334
MNAT1	0.0452226	-1.12756
STXBP3	0.023324	-1.12497
PRPF39	0.000242024	-1.12474
F12	0.0174781	-1.11975
HAO2	0.0101534	-1.1192
CCDC107	0.00843522	-1.11817
TFG	0.00912418	-1.11574
HNRNPC	0.0306558	-1.10849
ATRX	0.000706658	-1.10512
NPLOC4	0.00804852	-1.10506
KCNQ5	0.0177575	-1.10401
TRIP13	0.000390505	-1.09633
TEX10	0.0058775	-1.09584
NMUR2	0.0212385	-1.09381
KATNA1	0.0148555	-1.09203
CDK7	0.00214095	-1.0877
YAE1D1	0.0180815	-1.08766
MRPL9	0.000927027	-1.08747
EIF2AK4	0.000353339	-1.0828
C7orf55-LUC7L2	0.00280834	-1.0823
LUC7L2	0.00280834	-1.0823
FAM195B	0.0329875	-1.08099
PKIA	0.0105526	-1.0791
ATP5E	0.0233957	-1.07716
TMEM38B	0.0279861	-1.07641
MED14	0.016474	-1.07462
LSM10	0.000415522	-1.07288
LETM1	0.00157611	-1.07185
BDKRB2	0.0238596	-1.06812
NCL	0.0240683	-1.06705
LAGE3	0.0374914	-1.06541
MLLT6	0.0039865	-1.06378
MARCKSL1	0.00694686	-1.06191
OAZ3	0.0100357	-1.06167
HSCB	0.0366561	-1.05662
ECSIT	0.00771607	-1.05549
BOD1L1	0.0172418	-1.05495
SLC16A1	0.000304825	-1.05337
SCD	0.00403969	-1.05288
WDR55	0.0313906	-1.04883
CEP55	0.015308	-1.04842
TRIAP1	0.00574277	-1.04756
SNRPC	0.0453126	-1.04544
HIST1H2AJ	0.0479871	-1.04451
YEATS4	0.000824841	-1.04416
MRPS10	0.00246758	-1.0434
DPF2	0.00138818	-1.04307
CTSB	0.0394502	-1.03926
CAND1	0.00329678	-1.03863
PPP1CC	0.0446862	-1.03828
PRRC2A	0.00172721	-1.03795
FUBP1	0.00703467	-1.03082
SPAG9	0.0385779	-1.02966
RASGEF1C	0.0303737	-1.02951
SUV39H1	0.0252996	-1.02876
NCKAP1	0.0085397	-1.02785
OR5K3	0.0387353	-1.02528
UPF2	0.0140836	-1.02437
PPP2R2D	0.0251904	-1.02362
POLR2D	0.000586008	-1.02246
RARS	0.0329189	-1.02056
LDLR	0.000724092	-1.01935
CNFN	0.0257405	-1.01345
KIF20B	0.0266421	-1.01312
GINS3	0.000941275	-1.01306
C17orf49	0.00120688	-1.01215
YPEL5	0.000456729	-1.01156
RBM10	0.000374218	-1.00461
AP2S1	0.0336111	-1.00343
CENPJ	0.0181224	-1.00142
F2RL1	0.00409353	-0.999525
PEX6	0.0283461	-0.998772
SNRPD3	0.0271031	-0.997041
GPC5	0.0358367	-0.993442
FOXK1	0.0034143	-0.992518
BEST1	0.0066893	-0.991215
SPAG11B	0.00663883	-0.989748
KCTD10	0.0437166	-0.989698
RAD21	0.0446411	-0.989253
MRPL1	0.0119763	-0.98519
MRPL39	0.00236051	-0.983167
FCHO2	0.0170469	-0.983043
TSPAN12	0.0368068	-0.977753
LGALS7B	0.04442	-0.977515
TMEM59	0.0120618	-0.976201
EPC1	0.000636829	-0.974061
ELOF1	0.0396106	-0.972888
CARF	0.0115846	-0.971566
NUFIP2	0.0105272	-0.96711
MRPL36	0.00808847	-0.96505
GTF2F1	0.00321758	-0.962534
SUPT20H	0.00305607	-0.960451
NUP43	0.00825002	-0.959532
NRCAM	0.0429366	-0.959527
SOCS3	0.0088168	-0.959416
RPS29	0.0492284	-0.956631
NAPG	0.0124384	-0.956411
TMEM214	0.0384994	-0.955737
HNRNPUL1	0.0449537	-0.954296
AATF	0.00231501	-0.953661
GPR153	0.0107832	-0.953648
ZRSR2	0.00662209	-0.951936
STK4	0.0451329	-0.949432
STK32C	0.0290166	-0.946206
STIL	0.00330568	-0.945766
UFL1	0.000810042	-0.945599
CTR9	0.0324416	-0.945036
ZNF84	0.00230858	-0.944718
COX4I1	0.0319034	-0.943303
INTS8	0.00202435	-0.942085
C2orf15	0.00354512	-0.93936
NFU1	0.00432682	-0.938858
MTX2	0.00125736	-0.938569
AVEN	0.00358332	-0.935762
CDK2	0.000972673	-0.934108
UCN3	0.0100262	-0.933046
WSB2	0.0228393	-0.931168
AKT1	0.011807	-0.929897
ALDH18A1	0.00438411	-0.929314
C14orf2	0.00223264	-0.92929
VWA1	0.00868793	-0.928302
ATP7A	0.0194735	-0.926772
SLC17A9	0.035033	-0.92572
PPWD1	0.0190849	-0.923314
HDAC2	0.0382648	-0.921569
CRLF3	0.000878636	-0.920193
KIAA1586	0.00519412	-0.917881
WDR70	0.00397594	-0.915971
ARMC7	0.0282858	-0.915829
UBE2L3	0.00589162	-0.915139
EIF3A	0.011231	-0.915081
NDUFB2	0.000426157	-0.914778
SLC7A6	0.00607482	-0.91311
PICK1	0.0269872	-0.912237
LGALS7	0.00866661	-0.911812
MRPL51	0.0106264	-0.911283
MALSU1	0.0315048	-0.910677
ZBTB7B	0.035616	-0.910549
HNF1B	0.00160348	-0.910289
LAMTOR1	0.0238077	-0.910204
SGK494	0.00677419	-0.909243
MFRP	0.0443848	-0.906465
WDTC1	0.0302068	-0.903416
FUT2	0.0135764	-0.902289
REV1	0.0280458	-0.899881
SURF6	0.0452226	-0.898424
PRPF4B	0.036958	-0.897092
PPTC7	0.00106645	-0.895804
STRA13	0.0113388	-0.889478
MYBBP1A	0.0454929	-0.888866
C1orf172	0.0263009	-0.888014
NCAPD3	0.0279861	-0.887458
TMEM229B	0.049132	-0.885869
PRAMEF10	0.0388932	-0.884467
LOC339862	0.0222944	-0.883205
XRCC6	0.0157364	-0.879846
DNAJC8	0.0295127	-0.877911
USP37	0.00314865	-0.877378
MED19	0.0341738	-0.873465
COA4	0.00498308	-0.871205
CCDC58	0.00418102	-0.87085
CUL1	0.00285481	-0.869431
TAF5	0.00737752	-0.869
TCOF1	0.0111775	-0.866944
RPF1	0.0249733	-0.865643
SLC7A1	0.0154852	-0.86438
HMG20A	0.0303345	-0.862805
BAI2	0.0210625	-0.861741
STIP1	0.0138882	-0.861121
LRIF1	0.00238687	-0.860955
APOH	0.00615266	-0.859548
LCAT	0.0221478	-0.858932
HCCS	0.0204982	-0.855973
NDFIP1	0.0039663	-0.855443
CCBE1	0.0112544	-0.854717
CLPTM1L	0.0204073	-0.853248
SERINC5	0.0192999	-0.852942
MFAP3L	0.049325	-0.852342
CTAGE1	0.0342448	-0.85013
GCN1L1	0.00657207	-0.849231
EIF4A3	0.00662209	-0.84913
NDUFA9	0.0205184	-0.84823
TIPIN	0.000805164	-0.841787
NYAP1	0.0344582	-0.840913
NSMAF	0.0316865	-0.839792
SYNGR4	0.0239001	-0.839786
JAKMIP3	0.00455594	-0.839704
FBXL18	0.0432818	-0.837374
FOXA1	0.0188719	-0.835333
LARS2	0.00581676	-0.835182
PRSS46	0.0186119	-0.834036
CCSAP	0.00197896	-0.833892
MBD2	0.0063754	-0.833649
CCNH	0.00234091	-0.832004
KIF14	0.025685	-0.831915
SMAD4	0.0325094	-0.831517
RSRC2	0.0234981	-0.827848
DCTN1	0.0189143	-0.827827
NUP54	0.0258517	-0.827739
PMP22	0.0248653	-0.827218
NELFA	0.0464036	-0.823814
SLC17A1	0.0085397	-0.823411
RSG1	0.0158995	-0.823146
OGT	0.00168342	-0.821659
ERCC2	0.013285	-0.821283
MRPS30	0.0343158	-0.821053
TFB1M	0.0053715	-0.820732
TRNAU1AP	0.00459611	-0.816953
RANGAP1	0.0107832	-0.815359
ERAS	0.0243844	-0.814253
DMAP1	0.00323503	-0.813214
SYF2	0.0260194	-0.810937
AK3	0.0152728	-0.809868
IDH3A	0.0489396	-0.808924
RSPH10B	0.00779405	-0.808344
TGM1	0.00408271	-0.807586
UTP3	0.04442	-0.806687
IMMP1L	0.0137914	-0.805523
ANK1	0.0472364	-0.805148
MTIF2	0.011807	-0.804774
ESYT1	0.00108554	-0.804724
ZC3H10	0.00108554	-0.804724
NEUROD4	0.0246506	-0.803641
ENY2	0.0130994	-0.802044
SPG7	0.0453126	-0.801467
ATP5I	0.00827042	-0.800861
FILIP1	0.00645615	-0.799807
MRPS35	0.00211709	-0.799088
FLVCR1	0.0262035	-0.797904
ZNF559-ZNF177	0.0313633	-0.797365
VIPR2	0.0419149	-0.796302
CRY1	0.0107316	-0.795482
PPP1R37	0.0120047	-0.795412
CAPNS1	0.0205438	-0.793094
TTC6	0.000695961	-0.792245
BRSK1	0.0385779	-0.791156
NDUFB4	0.00337774	-0.788664
GRSF1	0.00919127	-0.788187
DHX9	0.0122923	-0.787978
YME1L1	0.0329189	-0.786236
TMEM132C	0.0320372	-0.7845
AGPAT1	0.00634314	-0.783916
METTL22	0.0171636	-0.781279
PPP1R12A	0.0102767	-0.78039
WDR93	0.00182311	-0.779581
FASTK	0.0197364	-0.778935
IGSF3	0.0374148	-0.778912
APOF	0.011807	-0.778184
NTNG2	0.0432676	-0.77811
SLC44A2	0.0439792	-0.778097
MFN1	0.00264382	-0.777722
CRCP	0.0106545	-0.776376
HAUS2	0.0229899	-0.774999
GFAP	0.00511405	-0.774625
NDUFS4	0.0273947	-0.774068
HMMR	0.000448194	-0.773897
LANCL3	0.0115021	-0.772208
MED8	0.0333327	-0.771854
KRTAP12-2	0.0330563	-0.771717
MLLT10	0.00462023	-0.770758
ACLY	0.0170469	-0.769442
CSTF3	0.00117542	-0.769351
MT1E	0.0466798	-0.769235
BEND4	0.0427648	-0.769127
ALAD	0.00566962	-0.768869
RAC3	0.0159546	-0.76831
TMEM104	0.0482712	-0.768231
TMEM135	0.0146167	-0.766374
NFYA	0.0207271	-0.765667
C6orf203	0.0127351	-0.765323
TAF6L	0.0167774	-0.764926
UBE2H	0.0170082	-0.764683
SNAP23	0.0341738	-0.764481
PUSL1	0.000652656	-0.763805
MYT1	0.0197805	-0.762596
C16orf86	0.00497015	-0.760352
CTDSPL2	0.0298265	-0.758691
CD200R1	0.0287712	-0.758423
BAHD1	0.00149226	-0.758203
TMEM68	0.0292463	-0.757276
RAB37	0.0377992	-0.756912
SEPHS2	0.00632707	-0.755815
FDX1L	0.0282858	-0.754646
YRDC	0.0407285	-0.754089
RAD52	0.0193865	-0.754067
IL4R	0.0200918	-0.752772
DAZAP1	0.00471786	-0.752217
COG8	0.0114202	-0.751882
HYOU1	0.00596734	-0.750793
BCL2L1	0.0441551	-0.749615
NDUFB11	0.00351671	-0.746574
ATP6AP1	0.0327136	-0.744936
ANKDD1B	0.0467722	-0.743436
SLC25A13	0.0327136	-0.743017
DLGAP5	0.0384211	-0.742667
PPT1	0.0405027	-0.742586
UBA6	0.00255079	-0.738622
DYNC2LI1	0.00896931	-0.738552
NSD1	0.0353964	-0.737557
RPS2	0.0113118	-0.73734
CCDC178	0.0282858	-0.737167
TTI2	0.0397716	-0.736827
ARPC5L	0.0421683	-0.735815
ASPM	0.0477985	-0.735012
KDM1A	0.0454929	-0.733599
GALK2	0.00268042	-0.73329
PTPMT1	0.0085397	-0.732647
HIST1H1B	0.00723138	-0.728522
SLC38A9	0.0378764	-0.72831
DET1	0.0388932	-0.727827
PPP2CA	0.0360587	-0.727251
MED28	0.0334717	-0.726526
FAM149B1	0.0400951	-0.726266
SLC36A2	0.0464956	-0.72598
ERMARD	0.0222078	-0.724208
PPCDC	0.00274746	-0.723228
UBP1	0.00511405	-0.722484
C6orf118	0.0449537	-0.720486
FAF2	0.0220991	-0.720018
MFAP3	0.0352507	-0.716616
UBR4	0.00921374	-0.716049
HLA-DRB1	0.0262444	-0.715222
CARS	0.0417466	-0.713268
SPATA17	0.00719525	-0.710132
NDUFA6	0.0257405	-0.709872
DIO1	0.0043726	-0.708834
SLC16A1	0.0244292	-0.708666
ASRGL1	0.0414118	-0.705266
RASEF	0.0434553	-0.704927
ARHGAP29	0.0200024	-0.704807
VPS39	0.0204982	-0.704401
DCAF7	0.0327819	-0.703906
TBX3	0.0355427	-0.702573
THRB	0.0179188	-0.702466
PSIP1	0.0459464	-0.70236
INTS6	0.0244374	-0.700649
TAS2R1	0.0457645	-0.700256
ELOVL5	0.0462203	-0.699256
C14orf132	0.0470502	-0.697214
ATP5J2-PTCD1	0.0183279	-0.69704
GPATCH3	0.0346728	-0.695801
RAET1G	0.0308499	-0.695121
CTSH	0.0413284	-0.694016
SOHLH1	0.00765869	-0.693925
SF1	0.0124384	-0.69231
CEND1	0.0151675	-0.692107
TRIB1	0.0308499	-0.689908
C15orf57	0.0299528	-0.689858
FAM136A	0.0319034	-0.689197
RNF4	0.0113659	-0.686241
ZNF184	0.0334717	-0.68549
IFI6	0.0201815	-0.684751
ANXA2	0.0314388	-0.683227
SLC9A1	0.0230907	-0.683052
ATP5A1	0.0325773	-0.682887
TAF10	0.0489396	-0.681269
ORMDL3	0.00919127	-0.680976
VEZF1	0.0349607	-0.679938
AKR1B10	0.0132256	-0.678928
SLC7A4	0.00698187	-0.678761
REG4	0.0364311	-0.676292
INSL4	0.0454929	-0.67624
OR4L1	0.0347446	-0.675298
NCOA6	0.0107573	-0.674977
PAQR4	0.0322389	-0.673316
DNASE1L1	0.00268042	-0.673024
SGPP2	0.035616	-0.671862
NT5C3A	0.00890367	-0.671682
FBP2	0.035033	-0.670157
KRTAP13-1	0.00803821	-0.668728
CD40LG	0.0190421	-0.664752
MIEF1	0.00862412	-0.664473
SS18	0.0128253	-0.663734
C11orf42	0.0392107	-0.662481
WDR48	0.012119	-0.66141
ACAP2	0.0445973	-0.661361
OR7G2	0.0144482	-0.660922
COL6A1	0.0425083	-0.659589
ADIPOR1	0.0413284	-0.65895
SAP18	0.00653892	-0.658164
RAD51D	0.0208193	-0.657942
RHOXF1	0.0476105	-0.657354
LIAS	0.0345296	-0.655933
MAB21L2	0.0323739	-0.654942
ARRDC3	0.021713	-0.654306
KCNJ9	0.0290166	-0.6539
XAB2	0.0147869	-0.652441
AIP	0.0177575	-0.652214
FBRSL1	0.00408271	-0.652044
PITX1	0.0115295	-0.651647
MUC2	0.0247577	-0.650103
ILDR2	0.0188296	-0.648605
ZNF292	0.0200024	-0.648367
LCE1E	0.0119763	-0.648126
INO80	0.0268142	-0.647817
ADM5	0.0370089	-0.647626
RNF114	0.0208193	-0.647264
UBE2E3	0.0316372	-0.645191
STMN4	0.0105526	-0.643738
CTPS1	0.0107316	-0.642943
HCAR3	0.0206353	-0.640907
LRR1	0.0200471	-0.640865
KIF2C	0.0192999	-0.640696
TMEM192	0.0356895	-0.636778
ATXN10	0.0375682	-0.63563
TBC1D31	0.0150242	-0.634754
PLCB1	0.0218571	-0.633895
UBE2C	0.039691	-0.632104
AZU1	0.0437166	-0.631425
DNAJB12	0.0487478	-0.631348
COLEC11	0.0111508	-0.629504
OLFML3	0.0154852	-0.629432
SIGLEC7	0.0112848	-0.628972
DDX46	0.035033	-0.628835
LOC100129636	0.021098	-0.628825
PRRC1	0.0426792	-0.627743
RNF26	0.0224912	-0.627359
FCAMR	0.0430226	-0.627285
VPS37C	0.0319703	-0.626729
TOMM70A	0.00609032	-0.626415
DNASE1	0.020362	-0.62609
INHBE	0.0396106	-0.625964
TBL2	0.0226895	-0.625953
SNX24	0.0363563	-0.624792
MRPS34	0.0329189	-0.623857
MYBPH	0.0194735	-0.623708
PROX2	0.0130075	-0.623687
NCAPH2	0.0195171	-0.62335
KCTD14	0.00901332	-0.622571
ATG16L2	0.0386565	-0.622294
GPR137C	0.0259075	-0.621868
BMP2	0.0192568	-0.616859
CLEC16A	0.00909127	-0.616502
UBA5	0.00358332	-0.616442
ZAR1	0.0303022	-0.616388
GFER	0.0122054	-0.615849
IFT80	0.00285481	-0.615199
CPOX	0.0428506	-0.614611
PTER	0.0388265	-0.613655
FAM205A	0.0421683	-0.612967
SLC9A4	0.0346985	-0.612623
CBLL1	0.0304627	-0.610704
MGRN1	0.00182829	-0.6102
BCL7C	0.0400951	-0.609759
METTL14	0.0401764	-0.609418
NFKBIB	0.0262444	-0.609236
MRPL52	0.0303985	-0.607146
CENPL	0.0116282	-0.606472
FLAD1	0.0137914	-0.606109
C10orf11	0.00843522	-0.605776
BOLA3	0.0486522	-0.605136
TRAPPC3L	0.0203167	-0.6018
TIMM50	0.0114474	-0.601188
RNF146	0.0465876	-0.60118
C2orf57	0.00912418	-0.600975
SIRT6	0.0207271	-0.600259
NXN	0.00993485	-0.600144
POLR2E	0.0223926	-0.600058
NDUFAF6	0.0142483	-0.599062
NLGN1	0.0196924	-0.598666
STRAP	0.00839375	-0.598018
PCDH15	0.0396106	-0.596882
ZNF787	0.00798894	-0.596757
PCED1B	0.00597909	-0.596713
IL17F	0.0302068	-0.596369
COX7A2	0.00424775	-0.59554
TSFM	0.0359106	-0.595094
CCDC116	0.00457211	-0.594474
CUL2	0.0269872	-0.594151
SLC9A6	0.035616	-0.590669
TXLNA	0.0087307	-0.58905
GUSB	0.0220991	-0.588097
COX11	0.00386142	-0.587992
POLR1B	0.0158089	-0.587173
FAP	0.0054552	-0.586543
PRR14L	0.039691	-0.586334
DPM3	0.0116953	-0.586277
TIMP4	0.00715928	-0.584657
PLSCR4	0.025136	-0.584522
CMC4	0.0209474	-0.582759
C16orf87	0.0319703	-0.58117
YARS	0.0488436	-0.580256
AEBP2	0.0299528	-0.579316
OTOP1	0.0327136	-0.578175
IQCF5	0.00914649	-0.57798
IGFL2	0.0234468	-0.577727
ZNF676	0.0108115	-0.576755
GLTSCR1	0.0343869	-0.576535
SLC7A10	0.024016	-0.575967
SEC23B	0.00816889	-0.574597
CCDC7	0.0255192	-0.573515
PTMS	0.0226398	-0.573382
METTL15	0.027571	-0.572519
CMTR1	0.0416627	-0.571543
TRAF3IP3	0.00739597	-0.569923
SRPK3	0.0384994	-0.569579
C1orf177	0.0374148	-0.56732
TRIM69	0.00381037	-0.566858
UQCRB	0.015308	-0.566751
SLC38A1	0.0185355	-0.565887
DPH2	0.0262444	-0.56583
HIRA	0.0118632	-0.565797
KIAA0895L	0.0294503	-0.565601
RNF103-CHMP3	0.0390517	-0.565501
PROK1	0.021086	-0.565367
UGDH	0.0184938	-0.564418
ALG6	0.0157003	-0.563929
PRAF2	0.0415789	-0.5638
RSPRY1	0.0237558	-0.563524
TMEM121	0.0329875	-0.562822
KDM3B	0.0424231	-0.561884
KRTAP19-1	0.013161	-0.561282
CHTF8	0.0298265	-0.559658
CCDC151	0.0126454	-0.558184
RPL36A	0.023192	-0.557416
RPL36A-HNRNPH2	0.0481451	-0.557416
DHX35	0.0178305	-0.556948
MRPL17	0.0155567	-0.555274
RNF111	0.0379538	-0.555012
PKD2L2	0.00493154	-0.554472
LOC152586	0.0437166	-0.553903
LUZP2	0.0496325	-0.552337
PRB1	0.0150074	-0.550502
PCDHA6	0.0349607	-0.549692
NFIC	0.0342448	-0.549457
AGBL5	0.0162496	-0.549321
HOXB8	0.043804	-0.548442
UBD	0.0452226	-0.548351
CELF1	0.0321043	-0.547982
LSM11	0.0438915	-0.547038
POLR3C	0.0304627	-0.546318
ZC3H7A	0.0359106	-0.546307
GTF2E1	0.021713	-0.544548
CST7	0.00856074	-0.54436
ANKRD30B	0.0188296	-0.54408
HGFAC	0.0154141	-0.543967
PRKAG2	0.0370338	-0.543769
SBK2	0.0327819	-0.541684
YES1	0.0109919	-0.541542
SPINT1	0.0138236	-0.540466
UBE2S	0.00578706	-0.540155
RTKN	0.0392107	-0.539392
IL12RB2	0.0477985	-0.53923
TRIP10	0.0393703	-0.539162
MCUR1	0.00937236	-0.537543
SOD2	0.0131302	-0.537115
PGAM1	0.036506	-0.536763
MRPS15	0.0462203	-0.53663
SPECC1	0.0229396	-0.536392
BMP7	0.0200918	-0.533862
DUSP8	0.0128555	-0.533383
FAM122A	0.0220444	-0.531438
CHST15	0.0100805	-0.531029
LIM2	0.0158089	-0.530626
CYB5B	0.0381253	-0.530597
CMC2	0.0214272	-0.530149
TWIST1	0.0148555	-0.528853
SP4	0.0315709	-0.528549
GPR162	0.0421189	-0.527402
FAM57A	0.007433	-0.527355
VPS54	0.0247577	-0.526062
PPM1G	0.0160222	-0.525868
HNRNPA2B1	0.0138559	-0.524906
TALDO1	0.0471432	-0.523775
PHF23	0.0129161	-0.523314
CPE	0.0339619	-0.522407
GRM4	0.0118351	-0.522122
BRCC3	0.00901332	-0.52184
MRPS24	0.0281056	-0.51825
OBFC1	0.0367552	-0.518102
KRT33B	0.035616	-0.517963
IQCB1	0.016854	-0.517347
GNRH1	0.0329875	-0.517249
ISCA1	0.0361329	-0.516079
EIF4E2	0.0142815	-0.514938
RSF1	0.0201815	-0.514594
SDPR	0.0234468	-0.514235
MUC20	0.0433684	-0.514166
GPNMB	0.0342448	-0.512987
PARVB	0.0120332	-0.512867
ERMP1	0.0260194	-0.512733
ENGASE	0.0385779	-0.51226
RSL1D1	0.0204073	-0.510741
B3GNT9	0.0059218	-0.510657
SERPINB7	0.0366561	-0.510066
SPDYA	0.0450432	-0.509921
NEK4	0.0255744	-0.50973
KCNC3	0.0300175	-0.50933
AANAT	0.0179594	-0.50932
MYLPF	0.0169695	-0.507919
LST1	0.036587	-0.507512
PFKFB3	0.0170857	-0.506605
ABTB1	0.0160647	-0.506201
SEC63	0.00816889	-0.505431
SSR3	0.0216173	-0.504641
SSR2	0.0190421	-0.504608
SRP14	0.0184522	-0.503763
TCEB3B	0.0167392	-0.503601
C7orf62	0.0457645	-0.503278
TTLL1	0.0302706	-0.503021
HDAC8	0.0334717	-0.502946
RING1	0.0128858	-0.502937
ZNF236	0.0384211	-0.502219
FAM124B	0.0381253	-0.502187
CORO1C	0.0242787	-0.501562
TAZ	0.0459464	-0.500829
ZBTB20	0.0165217	-0.500451
DPH1	0.0208655	-0.4998
SHKBP1	0.0186191	-0.49893
KALRN	0.0254641	-0.498851
CYTIP	0.0182043	-0.497959
CADM4	0.0162496	-0.497284
CHEK1	0.0243315	-0.497255
SLC23A3	0.0440671	-0.496927
WWP2	0.0211916	-0.496726
EP300	0.0222944	-0.49637
IGSF23	0.00578706	-0.496175
FDXACB1	0.038109	-0.496004
C5orf54	0.0442432	-0.492602
ANKRD29	0.039691	-0.489905
SLC35F1	0.0294503	-0.489495
AKTIP	0.0358367	-0.489196
AP1S1	0.0127651	-0.487803
RGP1	0.0296648	-0.487715
CDADC1	0.0453126	-0.486905
PRKCE	0.049325	-0.485538
KLK1	0.0454027	-0.48446
TOMM20L	0.0471432	-0.484155
ODF3L1	0.0260149	-0.483299
BMPR1A	0.0187873	-0.483162
RNF7	0.011393	-0.483128
CCDC22	0.0311105	-0.48276
SDF2L1	0.0346012	-0.481799
KRTAP19-8	0.0227394	-0.481305
KRT85	0.0482712	-0.480948
HIPK4	0.0378764	-0.48093
FAM50A	0.0390517	-0.480499
ZNF560	0.0232428	-0.478182
KRT20	0.0193432	-0.477894
CD244	0.0437166	-0.477326
C1D	0.0477044	-0.476349
CILP2	0.0433684	-0.475744
ABHD10	0.0362817	-0.47508
CFLAR	0.0162868	-0.474974
EIF4G3	0.0115295	-0.474659
MFF	0.0384994	-0.474588
MYB	0.0410792	-0.473884
MTFMT	0.0189994	-0.472714
HTR6	0.037262	-0.472532
SPRR1A	0.0203659	-0.470373
TRAPPC13	0.0303345	-0.468481
CA1	0.0352642	-0.468372
PIM2	0.0145491	-0.468165
CYP4F11	0.0273947	-0.468082
OR2S2	0.0243844	-0.467964
SERPINB9	0.0263575	-0.466837
HIC2	0.0245971	-0.466555
SCGB1D1	0.0360031	-0.46633
RARA	0.0237558	-0.466316
C9orf57	0.00783197	-0.465632
CCDC117	0.0269872	-0.462695
COG3	0.0260194	-0.462142
ZNF90	0.0110447	-0.461868
PDE12	0.04442	-0.460416
RNF150	0.0399331	-0.459736
TMEM237	0.0288937	-0.458156
LIG1	0.0223926	-0.456052
GRWD1	0.00735911	-0.455794
UBE2Q2	0.0263009	-0.454342
SLC43A2	0.0403393	-0.454149
MFSD1	0.0119479	-0.453773
LRRC58	0.0498503	-0.45372
SLC14A2	0.0480816	-0.451475
SPG20	0.0160279	-0.448873
TBC1D8	0.0269872	-0.447988
FAM46D	0.0298896	-0.446873
PXDN	0.0202715	-0.44646
ZFYVE1	0.0236524	-0.446321
PDE6G	0.0370338	-0.446301
CRIP3	0.0191332	-0.446087
HLA-DPA1	0.035349	-0.445546
MGAT1	0.0490357	-0.443986
DNAJC6	0.0363563	-0.443043
SCO1	0.0278669	-0.441237
NPAT	0.0121478	-0.440955
NAA50	0.0244906	-0.43876
TMEM126A	0.0121765	-0.437388
IL18RAP	0.0345296	-0.436088
DAPK3	0.0228393	-0.434091
SLCO1B3	0.0401764	-0.434071
SNRK	0.0337511	-0.43372
EPS8L1	0.0411621	-0.433145
CHIA	0.0259075	-0.432257
RPGRIP1	0.0199579	-0.431662
C1orf146	0.0486625	-0.43155
NDUFA12	0.0201815	-0.43132
RGS18	0.0219536	-0.431051
OR5AU1	0.0333327	-0.430927
SETD3	0.0167392	-0.430427
ANP32B	0.0203167	-0.429965
ACAD11	0.0339619	-0.428091
SPANXB1	0.035033	-0.427356
SPANXF1	0.035033	-0.427356
MAST1	0.0330563	-0.424736
DNAI2	0.0412452	-0.424579
TMEM168	0.029388	-0.424311
PRAME	0.00773528	-0.42399
ALPK2	0.039691	-0.422777
ARID3A	0.0140082	-0.421099
RPL41	0.0348165	-0.420891
SHROOM1	0.0464956	-0.420237
FGF23	0.0223926	-0.418309
BMP4	0.0176773	-0.41691
SDHAF1	0.0279264	-0.416008
CASKIN2	0.0439792	-0.415549
DSG4	0.0289551	-0.414969
OR13G1	0.0107573	-0.413496
ZNF610	0.0360587	-0.411599
CHAMP1	0.0448644	-0.411295
TRPV5	0.0405027	-0.411079
FEZ1	0.0409138	-0.409489
TNFSF12	0.049325	-0.407806
TNFSF12-TNFSF13	0.049325	-0.407806
GNRHR	0.0188296	-0.407616
PHF14	0.0431953	-0.407584
FZR1	0.0361329	-0.407173
TMEM11	0.0303985	-0.406873
CAV1	0.0464036	-0.406556
ZNF286B	0.0287101	-0.402711
HIST1H4K	0.0353964	-0.401029
C1orf162	0.0438915	-0.400476
SP3	0.0425937	-0.400294
NDUFB8	0.026445	-0.398815
SEC31B	0.0442432	-0.398815
SLC2A2	0.0357554	-0.398501
FAHD1	0.0358367	-0.397773
EED	0.021713	-0.39759
F9	0.0204982	-0.396205
ADAMTS3	0.0370338	-0.396158
KRCC1	0.0384211	-0.395439
CCDC43	0.0408313	-0.394376
TRIOBP	0.0418306	-0.393384
LRRC45	0.027689	-0.392283
BLOC1S6	0.0382648	-0.391462
INSL3	0.0403393	-0.390355
TSPO2	0.0345296	-0.388451
TRIOBP	0.0325226	-0.388204
GPD2	0.0482712	-0.387585
DBT	0.0195171	-0.38736
YWHAG	0.0236009	-0.3869
TSGA10IP	0.0486522	-0.386704
ELN	0.0302706	-0.386137
TMEM261	0.0362072	-0.386049
FGFR2	0.0366561	-0.386027
CSF1R	0.025685	-0.383492
AP3M1	0.0425937	-0.381657
PTPLB	0.0141493	-0.378691
RIN2	0.0283461	-0.375638
AHR	0.0371858	-0.374164
ZNF595	0.0498103	-0.373262
ZIC4	0.0443315	-0.372668
TRIM73	0.0304627	-0.371265
CENPV	0.0308499	-0.369868
LMBRD2	0.036581	-0.368931
USP42	0.0222454	-0.368555
BPIFB1	0.0362817	-0.361546
CEP135	0.0259634	-0.356741
FGF1	0.018703	-0.355884
TP53AIP1	0.0343869	-0.353043
PHLPP1	0.0419149	-0.348592
DCAF4L1	0.0400951	-0.347679
HOXD3	0.0373384	-0.346708
AQP8	0.0375682	-0.344573
ATP2B2	0.0310452	-0.341355
CUTC	0.0386565	-0.340786
COLEC10	0.0487478	-0.333914
RCC1	0.0360587	-0.318478
AP3S2	0.0427166	-0.317901
UBN1	0.0290782	-0.317843
SLAMF7	0.0341031	-0.309895
ANGPTL1	0.0470502	-0.30625
GTPBP3	0.0432818	-0.305848
KBTBD3	0.0448644	-0.284677
