# Supplementary material for: An integrated functional and clinical genomics approach reveals genes driving aggressive metastatic prostate cancer
Source: Nat Commun. 2021 Jul 29;12:4601. doi: 10.1038/s41467-021-24919-7 (PMC8322386; doi:10.1038/s41467-021-24919-7)
Supplement: Supplementary file 5 — Supplementary Data 3 [file 41467_2021_24919_MOESM5_ESM.xls]

## Sheet: Clinical_genomics_filtered_list
gene	fc_gex_gain_nogain	pval_gex_gain_nogain	nb.samples.with.gain	perc.samples.with.gain	in.screen	screen.score
AR	3.28548	1.23774e-07	69	0.69697	TRUE	-4.62489
NDUFB11	2.25978	4.36918e-11	35	0.353535	TRUE	-0.746574
TSR2	2.16687	5.19022e-11	33	0.333333	TRUE	-1.57846
KIF4A	2.05991	0.000440339	33	0.333333	TRUE	-1.22906
MRPL13	2.05	2.80758e-07	32	0.323232	TRUE	-1.84991
HDAC8	2.20676	1.48928e-11	31	0.313131	TRUE	-0.502946
ERCC6L	2.04885	5.77728e-07	31	0.313131	TRUE	-1.38904
RPS20	2.07408	1.27146e-06	28	0.282828	TRUE	-3.55324
ABCB7	2.0398	2.85653e-09	28	0.282828	TRUE	-3.61488
DKC1	2.14893	2.07313e-08	27	0.272727	TRUE	-1.61162
CMC4	2.1012	9.89673e-06	27	0.272727	TRUE	-0.582759
LAGE3	2.00263	2.49667e-07	27	0.272727	TRUE	-1.06541
HAUS7	2.19298	7.00202e-08	26	0.262626	TRUE	-5.49737
FAM50A	2.16565	1.46718e-08	26	0.262626	TRUE	-0.480499
FNTA	2.14408	2.02892e-07	15	0.151515	TRUE	-2.11891
FLAD1	2.10675	5.30886e-08	15	0.151515	TRUE	-0.606109
PSMD4	2.04364	2.92285e-07	15	0.151515	TRUE	-5.63348
RBM8A	2.13841	0.000122515	14	0.141414	TRUE	-3.92494
ILF2	2.11052	1.09293e-05	13	0.131313	TRUE	-1.87833
LCE1E	149.206	1.67779e-06	12	0.121212	TRUE	-0.648126
GINS4	3.66111	1.98863e-05	9	0.0909091	TRUE	-2.44473
MYT1	4.27631	0.000883727	7	0.0707071	TRUE	-0.762596
TRIP13	2.67129	0.000728846	7	0.0707071	TRUE	-1.09633
MDM2	2.72908	0.000724289	6	0.0606061	TRUE	-2.97334
RGP1	2.2161	0.000496071	6	0.0606061	TRUE	-0.487715
GFER	2.15986	0.000317934	6	0.0606061	TRUE	-0.615849
SLC25A13	3.28222	0.000968215	5	0.0505051	TRUE	-0.743017
ENGASE	2.88654	0.000646173	5	0.0505051	TRUE	-0.51226
MAK16	2.77563	0.000574401	5	0.0505051	TRUE	-3.66149
RBM4	2.63616	0.000230422	5	0.0505051	TRUE	-1.53434
CAND1	2.3103	0.000245304	5	0.0505051	TRUE	-1.03863
CCT2	2.23078	0.000261084	5	0.0505051	TRUE	-1.46632
POP5	2.17121	0.000863604	5	0.0505051	TRUE	-2.02607
MRPL10	2.5672	0.000919084	4	0.040404	TRUE	-2.74849
OR7G2	1201.1	1.25066e-06	2	0.020202	TRUE	-0.660922
KRTAP4-3	60.9984	8.27642e-05	2	0.020202	TRUE	-2.04001
