# Supplementary material for: An integrated functional and clinical genomics approach reveals genes driving aggressive metastatic prostate cancer
Source: Nat Commun. 2021 Jul 29;12:4601. doi: 10.1038/s41467-021-24919-7 (PMC8322386; doi:10.1038/s41467-021-24919-7)
Supplement: Supplementary file 6 — Supplementary Data 4 [file 41467_2021_24919_MOESM6_ESM.xls]

## Sheet: 1-LNCaPi_filtered_PICKLES
Gene	Average_p-value	Average_phenotype-score
CENPI	0.000111643	-6.32189
SHFM1	0.000126674	-5.85508
THOC2	0.000117121	-5.62639
CASP8AP2	0.000219324	-5.54808
TREX2	2.48752e-05	-5.49737
HAUS7	0.000117522	-5.49737
RPL10	0.000268655	-4.95681
NUPL1	0.00454821	-4.74612
AR	0.000111261	-4.62489
MEAF6	0.000115136	-4.40223
BGLAP	0.00427585	-4.09857
PMF1-BGLAP	0.00427585	-4.09857
HOXB13	0.000118732	-4.06937
MDM4	0.00166905	-3.77639
GRHL2	0.000113571	-3.76851
MRPS33	0.000255847	-3.74018
VPS72	0.00415899	-3.67037
ABCB7	0.00011553	-3.61488
SNX15	0.000724092	-3.58424
DHX30	0.000116323	-3.56815
OXA1L	0.00113466	-3.55554
PRIM2	0.000618405	-3.47633
SMC1A	0.000141671	-3.19142
FKBP4	0.000130609	-3.14769
MINOS1-NBL1	2.49595e-05	-3.03431
C15orf41	0.000274836	-2.87062
WDR62	0.000577172	-2.86373
PTGES3	0.000265182	-2.72244
KIAA1731	0.000270407	-2.72109
CEP350	0.000120775	-2.58347
FAM101A	0.00314013	-2.57267
C16orf59	0.000848676	-2.56183
POLR2A	0.00497015	-2.53193
POLN	8.94959e-05	-2.49505
SOGA1	0.0042254	-2.48655
UTP14A	0.000458166	-2.46996
ATP5B	0.000278427	-2.46497
HTRA2	0.000352212	-2.41043
RBMX	0.000272171	-2.37701
C3orf17	0.000158329	-2.26755
CDK12	0.000130166	-2.11181
MED12	0.000147031	-2.11013
RIBC1	0.0021833	-2.09743
SPDEF	0.000124962	-2.0824
ATP5J2-PTCD1	0.000359336	-2.0758
SSX2IP	0.00052738	-2.05224
HSD17B10	0.000130166	-2.00836
TFAP2C	0.000126674	-1.99674
SLMO2	0.000215741	-1.91483
HSPA4	0.00134846	-1.88974
RBM12	0.00294985	-1.88629
CPNE1	0.00324707	-1.88629
COX7A1	0.00102311	-1.83737
ATP5J2	0.000375155	-1.80305
STAG2	0.000145061	-1.73865
SPHAR	0.00151028	-1.69513
POLR2M	0.00235396	-1.62301
DKC1	0.00019152	-1.61162
SLC43A1	0.000333554	-1.60363
TSR2	0.00214695	-1.57846
CCDC51	0.000174474	-1.54912
PHC3	0.000448194	-1.54909
ATP5C1	0.00441882	-1.53694
RBM4	1.99477e-06	-1.53434
HUWE1	0.000147528	-1.52217
ZNF259	0.000441196	-1.52001
RAD9B	0.00389141	-1.47138
ERCC6L	0.00144561	-1.38904
RBM14-RBM4	4.16081e-05	-1.36857
ICT1	0.000338943	-1.35446
VBP1	0.000374218	-1.33385
UPF3B	0.000257521	-1.33112
TAF1	0.00443044	-1.31999
EFTUD1	0.00463233	-1.31839
DNA2	0.00246758	-1.31803
TXNDC12	0.00148796	-1.28905
IST1	0.00030581	-1.28821
SKA2	0.00248128	-1.23789
TM2D1	0.00292582	-1.23508
KIF4A	0.000650658	-1.22906
NRIP2	0.000746446	-1.22795
CIRH1A	0.0026005	-1.22494
TIAL1	0.000368306	-1.21233
ATP5O	0.00222021	-1.21168
LMO4	0.000660707	-1.21046
SLC5A3	0.000220965	-1.19113
BLM	0.00284702	-1.17565
C1orf194	0.00252277	-1.14255
ATRX	0.000706658	-1.10512
EIF2AK4	0.000353339	-1.0828
C7orf55-LUC7L2	0.00280834	-1.0823
MLLT6	0.0039865	-1.06378
SLC16A1	0.000304825	-1.05337
LDLR	0.000724092	-1.01935
C17orf49	0.00120688	-1.01215
RBM10	0.000374218	-1.00461
F2RL1	0.00409353	-0.999525
ZNF84	0.00230858	-0.944718
C2orf15	0.00354512	-0.93936
NFU1	0.00432682	-0.938858
MTX2	0.00125736	-0.938569
AVEN	0.00358332	-0.935762
C14orf2	0.00223264	-0.92929
CRLF3	0.000878636	-0.920193
PPTC7	0.00106645	-0.895804
COA4	0.00498308	-0.871205
CCDC58	0.00418102	-0.87085
LRIF1	0.00238687	-0.860955
NDFIP1	0.0039663	-0.855443
JAKMIP3	0.00455594	-0.839704
CCSAP	0.00197896	-0.833892
OGT	0.00168342	-0.821659
TGM1	0.00408271	-0.807586
ESYT1	0.00108554	-0.804724
TTC6	0.000695961	-0.792245
WDR93	0.00182311	-0.779581
MFN1	0.00264382	-0.777722
HMMR	0.000448194	-0.773897
MLLT10	0.00462023	-0.770758
PUSL1	0.000652656	-0.763805
C16orf86	0.00497015	-0.760352
BAHD1	0.00149226	-0.758203
DAZAP1	0.00471786	-0.752217
NDUFB11	0.00351671	-0.746574
GALK2	0.00268042	-0.73329
DIO1	0.0043726	-0.708834
DNASE1L1	0.00268042	-0.673024
FBRSL1	0.00408271	-0.652044
IFT80	0.00285481	-0.615199
MGRN1	0.00182829	-0.6102
COX7A2	0.00424775	-0.59554
CCDC116	0.00457211	-0.594474
TRIM69	0.00381037	-0.566858
PKD2L2	0.00493154	-0.554472

## Sheet: 2-LNCaPi_filteredPICKLES+DepMap
Gene	Average_p-value	Average_phenotype-score
CASP8AP2	0.000219324	-5.54808
TREX2	2.48752e-05	-5.49737
NUPL1	0.00454821	-4.74612
AR	0.000111261	-4.62489
MEAF6	0.000115136	-4.40223
BGLAP	0.00427585	-4.09857
PMF1-BGLAP	0.00427585	-4.09857
HOXB13	0.000118732	-4.06937
MDM4	0.00166905	-3.77639
GRHL2	0.000113571	-3.76851
MRPS33	0.000255847	-3.74018
SNX15	0.000724092	-3.58424
DHX30	0.000116323	-3.56815
PRIM2	0.000618405	-3.47633
FKBP4	0.000130609	-3.14769
MINOS1-NBL1	2.49595e-05	-3.03431
C15orf41	0.000274836	-2.87062
WDR62	0.000577172	-2.86373
PTGES3	0.000265182	-2.72244
KIAA1731	0.000270407	-2.72109
CEP350	0.000120775	-2.58347
FAM101A	0.00314013	-2.57267
POLN	8.94959e-05	-2.49505
SOGA1	0.0042254	-2.48655
UTP14A	0.000458166	-2.46996
HTRA2	0.000352212	-2.41043
CDK12	0.000130166	-2.11181
MED12	0.000147031	-2.11013
RIBC1	0.0021833	-2.09743
SPDEF	0.000124962	-2.0824
ATP5J2-PTCD1	0.000359336	-2.0758
SSX2IP	0.00052738	-2.05224
TFAP2C	0.000126674	-1.99674
HSPA4	0.00134846	-1.88974
CPNE1	0.00324707	-1.88629
RBM12	0.00294985	-1.88629
COX7A1	0.00102311	-1.83737
STAG2	0.000145061	-1.73865
SPHAR	0.00151028	-1.69513
POLR2M	0.00235396	-1.62301
SLC43A1	0.000333554	-1.60363
CCDC51	0.000174474	-1.54912
PHC3	0.000448194	-1.54909
RAD9B	0.00389141	-1.47138
RBM14-RBM4	4.16081e-05	-1.36857
ICT1	0.000338943	-1.35446
UPF3B	0.000257521	-1.33112
TAF1	0.00443044	-1.31999
DNA2	0.00246758	-1.31803
TXNDC12	0.00148796	-1.28905
IST1	0.00030581	-1.28821
SKA2	0.00248128	-1.23789
TM2D1	0.00292582	-1.23508
NRIP2	0.000746446	-1.22795
TIAL1	0.000368306	-1.21233
LMO4	0.000660707	-1.21046
SLC5A3	0.000220965	-1.19113
BLM	0.00284702	-1.17565
C1orf194	0.00252277	-1.14255
ATRX	0.000706658	-1.10512
EIF2AK4	0.000353339	-1.0828
C7orf55-LUC7L2	0.00280834	-1.0823
MLLT6	0.0039865	-1.06378
SLC16A1	0.000304825	-1.05337
LDLR	0.000724092	-1.01935
C17orf49	0.00120688	-1.01215
F2RL1	0.00409353	-0.999525
ZNF84	0.00230858	-0.944718
C2orf15	0.00354512	-0.93936
NFU1	0.00432682	-0.938858
MTX2	0.00125736	-0.938569
AVEN	0.00358332	-0.935762
C14orf2	0.00223264	-0.92929
CRLF3	0.000878636	-0.920193
PPTC7	0.00106645	-0.895804
COA4	0.00498308	-0.871205
CCDC58	0.00418102	-0.87085
LRIF1	0.00238687	-0.860955
NDFIP1	0.0039663	-0.855443
JAKMIP3	0.00455594	-0.839704
CCSAP	0.00197896	-0.833892
TGM1	0.00408271	-0.807586
ESYT1	0.00108554	-0.804724
TTC6	0.000695961	-0.792245
WDR93	0.00182311	-0.779581
MFN1	0.00264382	-0.777722
HMMR	0.000448194	-0.773897
MLLT10	0.00462023	-0.770758
PUSL1	0.000652656	-0.763805
BAHD1	0.00149226	-0.758203
DAZAP1	0.00471786	-0.752217
NDUFB11	0.00351671	-0.746574
GALK2	0.00268042	-0.73329
DIO1	0.0043726	-0.708834
DNASE1L1	0.00268042	-0.673024
FBRSL1	0.00408271	-0.652044
IFT80	0.00285481	-0.615199
MGRN1	0.00182829	-0.6102
COX7A2	0.00424775	-0.59554
CCDC116	0.00457211	-0.594474
TRIM69	0.00381037	-0.566858
PKD2L2	0.00493154	-0.554472

## Sheet: 3-1+2+nonprostate_CRISPRi
Gene	Average_p-value	Average_phenotype-score
AR	0.000111261	-4.62489
MEAF6	0.000115136	-4.40223
HOXB13	0.000118732	-4.06937
MDM4	0.00166905	-3.77639
GRHL2	0.000113571	-3.76851
FKBP4	0.000130609	-3.14769
MINOS1-NBL1	2.49595e-05	-3.03431
C15orf41	0.000274836	-2.87062
WDR62	0.000577172	-2.86373
PTGES3	0.000265182	-2.72244
CEP350	0.000120775	-2.58347
FAM101A	0.00314013	-2.57267
SOGA1	0.0042254	-2.48655
HTRA2	0.000352212	-2.41043
CDK12	0.000130166	-2.11181
MED12	0.000147031	-2.11013
SPDEF	0.000124962	-2.0824
SSX2IP	0.00052738	-2.05224
TFAP2C	0.000126674	-1.99674
RBM12	0.00294985	-1.88629
COX7A1	0.00102311	-1.83737
STAG2	0.000145061	-1.73865
SPHAR	0.00151028	-1.69513
POLR2M	0.00235396	-1.62301
SLC43A1	0.000333554	-1.60363
PHC3	0.000448194	-1.54909
ICT1	0.000338943	-1.35446
UPF3B	0.000257521	-1.33112
TAF1	0.00443044	-1.31999
DNA2	0.00246758	-1.31803
TXNDC12	0.00148796	-1.28905
IST1	0.00030581	-1.28821
SKA2	0.00248128	-1.23789
NRIP2	0.000746446	-1.22795
LMO4	0.000660707	-1.21046
SLC5A3	0.000220965	-1.19113
C1orf194	0.00252277	-1.14255
MLLT6	0.0039865	-1.06378
LDLR	0.000724092	-1.01935

## Sheet: 4-1+2+3+Clinical_data_Mets
Gene	Ave_p-value	Ave_phenotype-score	direction_met_vs_prim	p-value_primary_vs_mets
AR	0.000111261	-4.62489	up_in_met	1.12147e-07
HOXB13	0.000118732	-4.06937	up_in_met	0.0125059
FKBP4	0.000130609	-3.14769	up_in_met	0.228758
WDR62	0.000577172	-2.86373	up_in_met	0.00562696
PTGES3	0.000265182	-2.72244	up_in_met	0.359989
FAM101A	0.00314013	-2.57267	up_in_met	0.0788638
SOGA1	0.0042254	-2.48655	up_in_met	0.0526069
HTRA2	0.000352212	-2.41043	up_in_met	0.000642698
MED12	0.000147031	-2.11013	up_in_met	0.972954
RBM12	0.00294985	-1.88629	up_in_met	0.619015
ICT1	0.000338943	-1.35446	up_in_met	9.4224e-06
UPF3B	0.000257521	-1.33112	up_in_met	0.104867
TAF1	0.00443044	-1.31999	up_in_met	0.412599
DNA2	0.00246758	-1.31803	up_in_met	0.0214613
SKA2	0.00248128	-1.23789	up_in_met	0.41583
NRIP2	0.000746446	-1.22795	up_in_met	0.0512435
C1orf194	0.00252277	-1.14255	up_in_met	0.0193188
MLLT6	0.0039865	-1.06378	up_in_met	0.118867
SLC5A3	0.000220965	-1.19113	up_in_met	0.32274
